# Supplementary material for: Genetic Interaction of tRNA-Dependent Mistranslation with Fused in Sarcoma Protein Aggregates
Source: Genes (Basel). 2023 Feb 18;14(2):518. doi: 10.3390/genes14020518 (PMC9956149; doi:10.3390/genes14020518)
Supplement: Supplementary file 1 [file genes-14-00518-s001.zip]

Archive with 5 entries (5 files):
- Lant-etal-2023_SI/.DS_Store
- Lant-etal-2023_SI/File S1.xlsx
- Lant-etal-2023_SI/Lant-etal-2022_SupplementaryVideo1.mp4
- Lant-etal-2023_SI/Lant-etal-2022_SupplementaryVideo2.mp4
- Lant-etal-2023_SI/Lant-etal-2023_SI.pdf
