# Supplementary material for: Genetic Interaction of tRNA-Dependent Mistranslation with Fused in Sarcoma Protein Aggregates
Source: Genes (Basel). 2023 Feb 18;14(2):518. doi: 10.3390/genes14020518 (PMC9956149; doi:10.3390/genes14020518)
Supplement: Supplementary file 1 [file genes-14-00518-s001.zip › Lant-etal-2023_SI/File S1.xlsx]

## Sheet: MRCOUNTS
tRNA Information												Count							Fold change
Isodecoder	Isotype	Isoacceptor	Codon	Source	Locus	Stand	Sequence	Structure	tRNAscanScore	tRNAscanSSS		AGA-2	AGA-3	AGA-1	AAA-1	AAA-3	AAA-2		p-value	Fold change		Isodecoder	log10pvalue	Log2(Fold change)
mtdbD00002042-Phe-GAA	Phe	Phe-GAA	TTC,TTT	mttRNAdb	chrM	.	GTTAATGTAGCTTAATAACAAAGCAAAGCACTGAAAATGCTTAGATGGATAATTGTATCCCATAAACACCA	(((.(((..((((.......)))).(((((.......)))))....(((((....)))))))).)))....	.	.		151	187	1721	99	113	748		0.350684	2.14479		mtdbD00002042-Phe-GAA	0.455084	1.10084
mtdbD00002043-Val-TAC	Val	Val-TAC	GTA,GTG	mttRNAdb	chrM	.	CATAGTGTAGCTTAATATTAAAGCATCTGGCCTACACCCAGAAGATTTCATGACCAATGAACACTCTGACCA	((.((((..((((.......)))).(((((.......)))))....(((((.....))))))))).))....	.	.		6304	7493	14260	4142	5626	8636		0.116476	1.52451		mtdbD00002043-Val-TAC	0.933765	0.608341
mtdbD00002044-Leu-TAA	Leu	Leu-TAA	TTA,TTG	mttRNAdb	chrM	.	ATTAGGGTGGCAGAGCCAGGAAATTGCGTAAGACTTAAAACCTTGTTCCCAGAGGTTCAAATCCTCTCCCTAATACCA	(((((((..((((..........))))(((((.........)))))....(((((.......))))))))))))....	.	.		555	814	955	414	538	673		0.0368858	1.43015		mtdbD00002044-Leu-TAA	1.43314	0.51617
mtdbD00002045-Ile-GAT	Ile	Ile-GAT	ATA,ATC,ATT	mttRNAdb	chrM	.	AGAAATATGTCTGATAAAAGAATTACTTTGATAGAGTAAATTATAGAGGTTCAAGCCCTCTTATTTCTACCA	(((((((..(((......))).(((((.......))))).....(((((.......))))))))))))....	.	.		235	408	2257	173	237	1334		0.290549	1.66284		mtdbD00002045-Ile-GAT	0.53678	0.733653
mtdbD00002046-Gln-TTG	Gln	Gln-TTG	CAA,CAG	mttRNAdb	chrM	.	TAGGATAAGGTGTTTAGGTAGCACGGAGAATTTTGAATTCTTAAGTGTAGGTTCAATTCCTATTGTCCTAGCCA	(((((((..((((.......)))).(((((.......)))))....(((((.......))))))))))))....	.	.		1971	3232	10114	1423	2193	3515		0.294886	2.14795		mtdbD00002046-Gln-TTG	0.530346	1.10296
mtdbD00002047-Met-CAT	Met	Met-CAT	ATG	mttRNAdb	chrM	.	AGTAAGGTCAGCTAATTAAGCTATCGGGCCCATACCCCGAAAACGTTGGTTTAAATCCTTCCCGTACTACCA	((((.((..((((.....)))).(((((.......)))))....(..((.......))..))).))))....	.	.		643.5	780	2245	499	668	1169		0.295122	1.57042		mtdbD00002047-Met-CAT	0.529999	0.65115
mtdbD00002048-Trp-TCA	Trp	Trp-TCA	TGA,TGG	mttRNAdb	chrM	.	AGAAGTTTAGGATATACTAGTCCGCGAGCCTTCAAAGCCCTAAGAAAACACACAAGTTTAACTTCTGCCA	(((((((..((((......))))..(.((.......)).).....((((......)))))))))))....	.	.		344	501	1153	274	343	2480		0.525852	0.64514		mtdbD00002048-Trp-TCA	0.279137	-0.632315
mtdbD00002049-Ala-TGC	Ala	Ala-TGC	GCA,GCG	mttRNAdb	chrM	.	GAGGTCTTAGCTTAATTAAAGCAATTGATTTGCATTCAATAGATGTAGGATGAAGTCTTACAGTCCTTACCA	((((.((..((((.....)))).(((((.......)))))....(((((.......))))))).))))....	.	.		3670	8410	6214	2839	4871	47326		0.486025	0.332401		mtdbD00002049-Ala-TGC	0.313342	-1.58901
mtdbD00002050-Asn-GTT	Asn	Asn-GTT	AAC,AAT	mttRNAdb	chrM	.	TAGATTGAAGCCAGTAATAGGGTATTTAGCTGTTAACTAAATTTTCGTAGGTTTAATTCCTGCCAATCTAGCCA	(((((((..(((........)))((((((.......))))))....(((((.......))))))))))))....	.	.		917	1228	3254	625	860	5593		0.593676	0.762786		mtdbD00002050-Asn-GTT	0.226451	-0.39065
mtdbD00002051-Cys-GCA	Cys	Cys-GCA	TGC,TGT	mttRNAdb	chrM	.	GGTCTTAAGGTGATATTCATGTCGAATTGCAAATTCGAAGGTGTAGAGAAATCTCTACTAAGACTTCCA	(((((((..((((...)))).(((((.......)))))....(((((......))))))))))))....	.	.		2053	3446	1936	1333	2371	1194		0.017947	1.51797		mtdbD00002051-Cys-GCA	1.74601	0.60214
mtdbD00002052-Tyr-GTA	Tyr	Tyr-GTA	TAC,TAT	mttRNAdb	chrM	.	GGTAAAATGGCTGAGTAAGCATTAGACTGTAAATCTAAACACAGAGGTTTAAATCCTCTTTTTACCACCA	(((((((..(((.....))).(((((.......)))))....(((((.......))))))))))))....	.	.		1511	3049.5	2120	1453.5	2309	10540		0.479389	0.467086		mtdbD00002052-Tyr-GTA	0.319312	-1.09824
mtdbD00002053-Ser-TGA	Ser	Ser-TGA	TCA,TCG	mttRNAdb	chrM	.	GAGAAAGACATATAGGATATGAGATTGGCTTGAAACCAATTTTAGGGGGTTCGATTCCTTCCTTTCTTACCA	(((((((.((((.....)))).((((((.......)))))*...(((((.......))))))))))))....	.	.		6985.5	10151	75543	5883	10368	24465		0.412783	2.27624		mtdbD00002053-Ser-TGA	0.384278	1.18665
mtdbD00002054-Asp-GTC	Asp	Asp-GTC	GAC,GAT	mttRNAdb	chrM	.	AAGATATTAGTAAAATCAATTACATAACTTTGTCAAAGTTAAATTATAGATCAATAATCTATATATCTTACCA	(((((((..((((......)))).(((((.......)))))....(((((.......))))))))))))....	.	.		80	112	230	73	87	256		0.905719	1.01442		mtdbD00002054-Asp-GTC	0.0430065	0.0206595
mtdbD00002055-Lys-TTT	Lys	Lys-TTT	AAA,AAG	mttRNAdb	chrM	.	CACTATGAAGCTAAGAGCGTTAACCTTTTAAGTTAAAGTTAGAGACCTTAAAATCTCCATAGTGACCA	(((((((..(((...))).(((((.......))))).....((((........)))))))))))....	.	.		137	233	1993	96	133	1344		0.306763	1.50223		mtdbD00002055-Lys-TTT	0.513197	0.587101
mtdbD00002056-Gly-TCC	Gly	Gly-TCC	GGA,GGG	mttRNAdb	chrM	.	ACTCCCTTAGTATAATTAATATAACTGACTTCCAATTAGTAGATTCTGAATAAACCCAGAAGAGAGTACCA	((((.((..((((.....)))).(((((.......)))))....((((........)))))).))))....	.	.		9842	23323	22507	9688	19311	36333		0.612618	0.85214		mtdbD00002056-Gly-TCC	0.21281	-0.230838
mtdbD00002057-Arg-TCG	Arg	Arg-TCG	CGA,CGG	mttRNAdb	chrM	.	TGGTAATTAGTTTAAAAAAAATTAATGATTTCGACTCATTAGATTATGATGATGTTCATAATTACCAACCA	(((((((..((((.....))))((((((.......))))))...(((((......))))))))))))....	.	.		3039	9494	1031	3108	7326	1102		0.460495	1.1758		mtdbD00002057-Arg-TCG	0.336775	0.23364
mtdbD00002058-His-GTG	His	His-GTG	CAC,CAT	mttRNAdb	chrM	.	GTGAATATAGTTTACAAAAAACATTAGACTGTGAATCTGACAACAGGAAATAAACCTCCTTATTCACCCCA	(((((((..((((.....)))).(((((.......)))))....((((........)))))))))))....	.	.		13431	25624.5	30260	11058.5	20305	137635		0.464796	0.410155		mtdbD00002058-His-GTG	0.332738	-1.28576
mtdbD00002059-Ser-GCT	Ser	Ser-GCT	AGC,AGT	mttRNAdb	chrM	.	AAGAAAGATTGCAAGAACTGCTAATTCATGCTTCCATGTTTAAAAACATGGCTTTCTTACCA	(((((((....((.(((.......))).))...(((((........))))))))))))....	.	.		6433	10774	27225	7545	7745	29196		0.991754	0.998786		mtdbD00002059-Ser-GCT	0.00359587	-0.0017523
mtdbD00002060-Leu-TAG	Leu	Leu-TAG	CTA,CTG	mttRNAdb	chrM	.	ACTTTTATAGGATAATAGTAATCCATTGGTCTTAGGAACCAAAAACCTTGGTGCAAATCCAAATAAAAGTACCA	(((((((..((((.......)))).(((((.......))))).....((((.......)))).)))))))....	.	.		158	204	1235	138	180	1743		0.473651	0.774867		mtdbD00002060-Leu-TAG	0.324542	-0.36798
mtdbD00002061-Glu-TTC	Glu	Glu-TTC	GAA,GAG	mttRNAdb	chrM	.	GTTTCTGTAGTTGAATTACAACGATGATTTTTCATGTCATTGGTCGCAGTTGAATGCTGTGTAGAAATACCA	(((((((..((((.....))))((((((.......))))))...(((((.......))))))))))))....	.	.		8771	13698	50275	6728	12038	46678		0.0544452	1.11155		mtdbD00002061-Glu-TTC	1.26404	0.152567
mtdbD00002062-Thr-TGT	Thr	Thr-TGT	ACA,ACG	mttRNAdb	chrM	.	GTCTTGATAGTATAAACATTACTCTGGTCTTGTAAACCTGAAATGAAGATCTTCTCTTCTCAAGACACCA	(((((((..(((.......)))((.(((.......))).))...(((((.....))))))))))))....	.	.		1237	2212	8792	871	1540	31266		0.449635	0.363482		mtdbD00002062-Thr-TGT	0.34714	-1.46004
mtdbD00002063-Pro-TGG	Pro	Pro-TGG	CCA,CCG	mttRNAdb	chrM	.	CAAGAAGTAGTTTAATTAGAATACCAGCTTTGGGTGCTGGTGGTGGGGAGTAGCTCCTTCTTCTTGACCA	(((((((..((((.....))))((((((.......))))))...(((((.....))))))))))))....	.	.		3155	2736	5240	1972	3051	2112		0.313168	1.56006		mtdbD00002063-Pro-TGG	0.504223	0.641598
tRNA-Ala-AGC-1-1	Ala	Ala-AGC	GCA,GCC,GCT	GtRNAdb	chr13:21242569-21242641	+	GGGGGTGTAGCTCAGTGGTAGAGCGCGTGCTTAGCATGCACGAGGCCCTGGGTTCGATCCCCAGCACCTCCACCA	)))))))..)))).......((((.))))).......(((((.....))))).......((((((((((((....	85.3	24.1		79.0833	88.8333	42.1667	86.4167	110.083	16.8333		0.944599	0.984766		tRNA-Ala-AGC-1-1	0.0247526	-0.0221477
tRNA-Ala-AGC-10-1	Ala	Ala-AGC	GCA,GCC,GCT	GtRNAdb	chr13:23412940-23413013	-	GGGGGATTAGCTCAAATGGTAGAGCGCTCGCTTAGCATGCAAGAGGTAGTGGGATCGATGCCCACATCCTCCACCA	)))))))..))))........((((.)).)).......((.((.....))))).......((((((((((((....	52.7	17.2		72.5833	95.5833	89.1667	62.9167	86.75	37.6667		0.239452	1.37367		tRNA-Ala-AGC-10-1	0.620781	0.458031
tRNA-Ala-AGC-2-1	Ala	Ala-AGC	GCA,GCC,GCT	GtRNAdb	chr13:21222585-21222657	+	GGGGGTGTAGCTCAGTGGTAGAGCGCGTGCTTAGCATGCACGAGGCCCCGGGTTCAATCCCCGGCACCTCCACCA	)))))))..)))).......((((.))))).......(((((.....))))).......((((((((((((....	84.7	23.6		793.917	543.833	698.667	560.333	635.083	334.833		0.338662	1.33077		tRNA-Ala-AGC-2-1	0.470234	0.412265
tRNA-Ala-AGC-3-1	Ala	Ala-AGC	GCA,GCC,GCT	GtRNAdb	chr13:21259767-21259839	+	GGGGATGTAGCTCAGTGGTAGAGCGCATGCTTAGCATGCATGAGGTCCTGGGTTCGATCCCCAGCATCTCCACCA	)))))))..)))).......((((.))))).......(((((.....))))).......((((((((((((....	83.6	25.2		239.833	464.917	1380.5	272.917	378.25	762.5		0.379542	1.47506		tRNA-Ala-AGC-3-1	0.42074	0.560778
tRNA-Ala-AGC-4-1	Ala	Ala-AGC	GCA,GCC,GCT	GtRNAdb	chr3:19628994-19629067	+	GGGGGATTAGCTCAAATGGTAGAGCGCTCGCTTAGCATGCGAGAGGTAGCGGGATCGATGCCCGCATCCTCCACCA	)))))))..))))........((((.))))).......(((((.....))))).......((((((((((((....	59.7	23.6		437.917	433.75	920.833	305.083	383.75	423		0.240862	1.6122		tRNA-Ala-AGC-4-1	0.618231	0.689033
tRNA-Ala-AGC-5-1	Ala	Ala-AGC	GCA,GCC,GCT	GtRNAdb	chr13:23285648-23285721	+	GGGGGATTAGCTCAAATGGTAGAGCGCTCGCTTAGCATGCGAGAGGTAGTGGGATCGATGCCCACATCCTCCACCA	)))))))..))))........((((.))))).......(((((.....))))).......((((((((((((....	59.3	24.1		120.583	143.583	117	80.9167	115.75	54.6667		0.0505837	1.51658		tRNA-Ala-AGC-5-1	1.29599	0.60082
tRNA-Ala-AGC-6-1	Ala	Ala-AGC	GCA,GCC,GCT	GtRNAdb	chr13:23431411-23431484	+	GGGGAATTAGCTCAAATGGTAGAGCGCTCGCTTAGCATGCGAGAGGTAGCGGGATCGATGCCCGCATTCTCCACCA	)))))))..))))........((((.))))).......(((((.....))))).......((((((((((((....	58.9	24		173.833	203.667	522.167	137.167	185	190.333		0.331496	1.75545		tRNA-Ala-AGC-6-1	0.479522	0.811839
tRNA-Ala-AGC-7-1	Ala	Ala-AGC	GCA,GCC,GCT	GtRNAdb	chr19:3576262-3576335	+	GGGGAATTAGCTCAAATGGTAGAGCGCTCGCTTAGCATGTGAGAGGTAGCGGGATCGATGCCCGCATTCTCCACCA	)))))))..))))........((((.))))).......(((((.....))))).......((((((((((((....	54.6	23.8		107.833	120.167	505.833	94.1667	107	179.333		0.376253	1.9286		tRNA-Ala-AGC-7-1	0.42452	0.947556
tRNA-Ala-AGC-8-1	Ala	Ala-AGC	GCA,GCC,GCT	GtRNAdb	chr4:132516007-132516079	+	GGGGATGTAGCTCAGTGGTAGAGCGCATGCTTAGCATGCATGAGGTCCTGGGTTCGATCTCCAGGTTTTTTTCCA	)))))....)))).......((((.))))).......(((((.....))))).......(((((..(((((....	57.5	15		130	330.5	1023.5	170.917	257.75	599.5		0.390991	1.44335		tRNA-Ala-AGC-8-1	0.407833	0.529417
tRNA-Ala-CGC-1-1	Ala	Ala-CGC	GCG	GtRNAdb	chr13:21254219-21254291	+	GGGGATGTAGCTCAGTGGTAGAGCGCATGCTTCGCATGTATGAGGCCCCGGGTTCGATCCCCGGCATCTCCACCA	)))))))..)))).......((((.))))).......(((((.....))))).......((((((((((((....	79.7	24.4		2727.08	2176.33	2627.17	1818.67	2632.5	1162.75		0.379244	1.34141		tRNA-Ala-CGC-1-1	0.421081	0.423754
tRNA-Ala-CGC-2-1	Ala	Ala-CGC	GCG	GtRNAdb	chr2:57182077-57182149	+	GGGGATGTAGCTCAGTGGTAGAGCGCGCGCTTCGCATGTGTGAGGTCCCGGGTTCAATCCCCGGCATCTCCACCA	)))))))..)))).......((((.))))).......(((((.....))))).......((((((((((((....	74.4	20		707.333	794	1590.5	599.917	663.583	877.75		0.250761	1.44394		tRNA-Ala-CGC-2-1	0.600741	0.530009
tRNA-Ala-CGC-3-1	Ala	Ala-CGC	GCG	GtRNAdb	chrX:136379365-136379437	-	GGGGATGTAGCTCAGAGGTAGAGCACATGCTTCGCATGTGTGTGGTCCCGGGTTCGACTCCCGGCATCTCCACCA	)))))))..)))).......((((.))))).......(((((.....))))).......((((((((((((....	64.5	19.6		81.25	104.667	34.3333	116.917	100	13.1667		0.863973	0.957262		tRNA-Ala-CGC-3-1	0.0635	-0.0630145
tRNA-Ala-CGC-4-1	Ala	Ala-CGC	GCG	GtRNAdb	chrX:136367720-136367792	+	GGGGTTGTAGCTCAGAGGTAGAGCACATGCTTCGCATGTGTGTGGTCCCGGGTTCGATTCCCGGCATCTCCACCA	)))).))..)))).......((((.))))).......(((((.....))))).......(((((((.((((....	63.6	14.9		57.25	33.9167	20	32.4167	32.5833	10		0.22099	1.48222		tRNA-Ala-CGC-4-1	0.655627	0.567762
tRNA-Ala-CGC-5-1	Ala	Ala-CGC	GCG	GtRNAdb	chr4:132125258-132125330	+	TCCCTGGTAGTCTAGTGGTTAGGATTCGGTGCTCGCACCGCCGTGGCCCAGGTTTGAATCCTAGTCAGGGAACCA	)))))))..))))........((((.))))).......(((((....).))).......(((.((((((((....	58.7	18.6		609.5	928	124	706.75	842.25	98		0.936693	1.0088		tRNA-Ala-CGC-5-1	0.0284029	0.0126457
tRNA-Ala-CGC-6-1	Ala	Ala-CGC	GCG	GtRNAdb	chrX:136567864-136567936	-	GGGGATGTAGCTCAGAGGTAGAGCACATGCTTCGCATGTGTGTGGTCCCGGGTTCGACTCCCAGCATCTCCACCA	)))))))..)))).......((((.))))).......(((((.....).))).......(((.((((((((....	56.6	12.3		45.1667	60.8333	11.3333	77.0833	72.1667	7.16667		0.338751	0.750133		tRNA-Ala-CGC-6-1	0.47012	-0.414781
tRNA-Ala-CGC-7-1	Ala	Ala-CGC	GCG	GtRNAdb	chrX:136569762-136569835	+	GGGGATGTAGCTCAGAGGTAGAGCACGTGCTTCGCATGTGTGTGGTCCCGGGGTTCGATTCCCGGCATCTCCACCA	)))))))..)))).......((((.))))).......(((((.....))).)).......((((((((((((....	57.4	14.4		81.0833	106.5	31.3333	78.1667	91.4167	12.6667		0.124343	1.20119		tRNA-Ala-CGC-7-1	0.905379	0.264463
tRNA-Ala-TGC-1-1	Ala	Ala-TGC	GCA,GCG	GtRNAdb	chr13:21240944-21241016	+	GGGGGTGTAGCTCAGTGGTAGAGCGCATGCTTTGCATGCATGAGGCCCCGGGTTCGATCCCCGGCACCTCCACCA	)))))))..)))).......((((.))))).......(((((.....))))).......((((((((((((....	84.9	24.3		661.333	494.75	310.167	513.833	642.167	120.667		0.611551	1.1485		tRNA-Ala-TGC-1-1	0.213567	0.199749
tRNA-Ala-TGC-2-1	Ala	Ala-TGC	GCA,GCG	GtRNAdb	chr5:125404249-125404321	-	GGGGATGTAGCTCAGTGGTAGAGCGCATGCTTTGCATGTATGAGGCCCCGGGTTCGATCCCCGGCATCTCCACCA	)))))))..)))).......((((.))))).......(((((.....))))).......((((((((((((....	79.7	24.4		2790.08	2205.58	2617.17	1865.17	2629.67	1191.25		0.364965	1.33885		tRNA-Ala-TGC-2-1	0.437749	0.420998
tRNA-Ala-TGC-4-1	Ala	Ala-TGC	GCA,GCG	GtRNAdb	chr5:125409471-125409543	+	GGGGATGTAGCTCAGTGGTAGAGCGCATGCTTTGCATGTATGAGGCCCCGGGTTCAATCCCCGGCATCTCCACCA	)))))))..)))).......((((.))))).......(((((.....))))).......((((((((((((....	78.7	24.4		686.083	739.75	1721.17	552.583	681.333	897.917		0.298955	1.47619		tRNA-Ala-TGC-4-1	0.524394	0.561883
tRNA-Ala-TGC-5-1	Ala	Ala-TGC	GCA,GCG	GtRNAdb	chrX:136380746-136380818	+	GGGGATGTAGCTCAGCGGTAGAGCACATGCTTTGCATGTATGGGGTCCCGGGTTCGATTCCCGGCATCTCCACCA	)))))))..)))).......((((.))))).......(((((.....))))).......((((((((((((....	73.8	24.4		106.75	121.583	137	93.5	112.75	78		0.233963	1.28525		tRNA-Ala-TGC-5-1	0.630852	0.362053
tRNA-Ala-TGC-6-1	Ala	Ala-TGC	GCA,GCG	GtRNAdb	chrX:136590364-136590436	+	GGGGATGTAGCTCAATGGTAGAGCACATGCTTTGCATGTATGAGGCACCGGGTTCGATTCCCGGCATCTCCACCA	)))))))..)))).......((((.))))).......(((((.....))))).......((((((((((((....	69.9	24.3		84.25	83	112	68	94.3333	52		0.406839	1.30288		tRNA-Ala-TGC-6-1	0.390578	0.381701
tRNA-Ala-TGC-7-1	Ala	Ala-TGC	GCA,GCG	GtRNAdb	chrX:136430364-136430436	-	GGGGATGTAGCTCAGTGGTAGAGCACATGCTTTGCATGTATGGGGTCCTGGGTTCGATTCCCGGCATCTCCACCA	)))))))..)))).......((((.))))).......(((((.....))))).......((((((((((((....	72.9	21.3		201.25	366.5	1039.5	218	303.333	577.5		0.370906	1.46269		tRNA-Ala-TGC-7-1	0.430736	0.548622
tRNA-Ala-TGC-8-1	Ala	Ala-TGC	GCA,GCG	GtRNAdb	chrX:136357601-136357673	+	GGGGATGTAGCTCAGTGGTAGAGCACATGCTTTGCATGTATGGGGTCCTGGGTTCAATTCCCGGCATCTCCACCA	)))))))..)))).......((((.))))).......(((((.....))))).......((((((((((((....	71.9	21.3		169.5	355.75	1058.5	206	301	621.5		0.405243	1.40341		tRNA-Ala-TGC-8-1	0.392284	0.488938
tRNA-Arg-ACG-1-1	Arg	Arg-ACG	CGA,CGC,CGT	GtRNAdb	chr13:23446791-23446864	-	GGGCCAGTGGCGCAATGGATAACGCGTCTGACTACGGATCAGAAGATTCCAGGTTCGACTCCTGGCTGGCTCGCCA	)))))))..)))..........(((.))))).......(((((.....))))).......((((((((((((....	67.6	21.7		8632.08	8997	9439.17	5181.75	9121.67	2968.5		0.228825	1.56718		tRNA-Arg-ACG-1-1	0.640496	0.648173
tRNA-Arg-ACG-2-1	Arg	Arg-ACG	CGA,CGC,CGT	GtRNAdb	chr3:19627958-19628031	-	GGGCCAGTGGCGCAATGGATAACGCGTCTGACTACGGATCAGAAGATTGTAGGTTCGACTCCTACCTGGCTCGCCA	)))))))..)))..........(((.))))).......(((((.....))))).......((((((((((((....	67.5	21.8		2451.33	2855.17	1542.67	1578.5	2396.67	618		0.0363906	1.49116		tRNA-Arg-ACG-2-1	1.43901	0.576439
tRNA-Arg-ACG-3-1	Arg	Arg-ACG	CGA,CGC,CGT	GtRNAdb	chr9:123529424-123529497	-	GGGCCAGTGGCGCAATGGATAACGCGTCTGACTACGGATCAGAAGATTCTAGGTTCGACTCCTGGCTGGCTCGCCA	)))))))..)))..........(((.))))).......(((((.....))))).......((((((((((((....	64.2	18.6		10613.1	11777.3	15411.2	6466.75	11384.2	4721.5		0.233589	1.67468		tRNA-Arg-ACG-3-1	0.631548	0.743886
tRNA-Arg-CCG-1-1	Arg	Arg-CCG	CGG	GtRNAdb	chr13:21215457-21215530	-	GGCCGCGTGGCCTAATGGATAAGGCGTCTGATTCCGGATCAGAAGATTGAGGGTTCGAGTCCCTTCGTGGTCGCCA	)))))))..))))........((((.))))).......(((((.....))))).......((((((((((((....	67	17.6		170.667	347	1411.58	174.667	311.167	570.333		0.401352	1.82665		tRNA-Arg-CCG-1-1	0.396474	0.869203
tRNA-Arg-CCG-2-1	Arg	Arg-CCG	CGG	GtRNAdb	chr17:23550262-23550335	-	GGCCGCGTGGCCTAATGGATAAGGCGTCTGATTCCGGATCAGAAGATTGGGGGTTCGAGTCCCTTCGTGGTCGCCA	)))))))..))))........((((.))))).......(((((.....))))).......((((((((((((....	64.1	13.9		111.667	255.917	1191.83	132.833	248.833	473.333		0.434239	1.82388		tRNA-Arg-CCG-2-1	0.362271	0.86701
tRNA-Arg-CCG-3-1	Arg	Arg-CCG	CGG	GtRNAdb	chr11:107012865-107012938	+	GACCCAGTGGCCTAATGGATAAGGCATCAGCCTCCGGAGCTGGGGATTGTGGGTTCGAGTCCCATCTGGGTCGCCA	)))))))..))))........((((.))))).......(((((.....))))).......((((((((((((....	64.9	17.7		751	1028	8161.5	532.333	887.5	4248.75		0.371039	1.75361		tRNA-Arg-CCG-3-1	0.430581	0.81033
tRNA-Arg-CCT-1-1	Arg	Arg-CCT	AGG	GtRNAdb	chr11:115412980-115413053	+	GCCCCAGTGGCCTAATGGATAAGGCACTGGCCTCCTAAGCCAGGGATTGTGGGTTCGAGTCCCACCTGGGGTACCA	)))))))..))))........((((.))))).......(((((.....))))).......((((((((((((....	72.3	18.3		1638.5	2370.33	2879.83	1071	1889.17	3413.75		0.675476	1.08076		tRNA-Arg-CCT-1-1	0.17039	0.112045
tRNA-Arg-CCT-2-1	Arg	Arg-CCT	AGG	GtRNAdb	chr11:115413303-115413376	-	GCCCCAGTGGCCTAATGGATAAGGCACTGGCCTCCTAAGCCAGGGATTGTGGGTTCGAGTCCCACCTGGGGTGCCA	)))))))..))))........((((.))))).......(((((.....))))).......((((((((((((....	71.1	18.3		1625.5	2365.33	2902.83	1085	1907.17	3344.75		0.615076	1.08786		tRNA-Arg-CCT-2-1	0.211071	0.12149
tRNA-Arg-CCT-3-1	Arg	Arg-CCT	AGG	GtRNAdb	chr17:23548767-23548840	-	GCCCCGGTGGCCTAATGGATAAGGCATTGGCCTCCTAAGCCAGGGATTGTGGGTTCGAGTCCCACCCGGGGTACCA	)))))))..))))........((((.))))).......(((((.....))))).......((((((((((((....	71.7	15.4		1289.25	1983.25	2431.5	823.583	1536.17	2687.17		0.453621	1.1302		tRNA-Arg-CCT-3-1	0.343307	0.176572
tRNA-Arg-CCT-4-1	Arg	Arg-CCT	AGG	GtRNAdb	chr6:38533930-38534003	+	GCCCCAGTGGCCTAATGGATAAGGCATTGGCCTCCTAAGCCAGGGATTGTGGGTTCGAGTCCCATCTGGGGTGCCA	)))))))..))))........((((.))))).......(((((.....))))).......((((((((((((....	65.6	14.1		1389.25	2201.92	4507.33	918.583	1656	3736.58		0.0221352	1.2832		tRNA-Arg-CCT-4-1	1.65492	0.359748
tRNA-Arg-TCG-1-1	Arg	Arg-TCG	CGA,CGG	GtRNAdb	chr7:79466418-79466491	+	GGCCGCGTGGCCTAATGGATAAGGCGTCTGACTTCGGATCAGAAGATTGCAGGTTCGAGTCCTGCCGCGGTCGCCA	)))))))..))))........((((.))))).......(((((.....))))).......((((((((((((....	74.8	19.7		756.833	1126.25	1776.25	463.583	809.917	590.25		0.178545	1.96342		tRNA-Arg-TCG-1-1	0.748252	0.973372
tRNA-Arg-TCG-2-1	Arg	Arg-TCG	CGA,CGG	GtRNAdb	chr11:115413778-115413851	+	GACCGCGTGGCCTAATGGATAAGGCGTCTGACTTCGGATCAGAAGATTGAGGGTTCGAGTCCCTTCGTGGTCGCCA	)))))))..))))........((((.))))).......(((((.....))))).......((((((((((((....	68.8	19.9		123.5	228.833	1435	95.9167	154.417	503.583		0.361737	2.37073		tRNA-Arg-TCG-2-1	0.441608	1.24533
tRNA-Arg-TCG-3-1	Arg	Arg-TCG	CGA,CGG	GtRNAdb	chr13:21279695-21279768	+	GACCACGTGGCCTAATGGATAAGGCGTCTGACTTCGGATCAGAAGATTGAGGGTTCGAATCCCTTCGTGGTTGCCA	)))))))..))))........((((.))))).......(((((.....))))).......((((((((((((....	65.5	20.7		97.3333	167.833	1062.67	67.0833	99.25	410.083		0.339553	2.3036		tRNA-Arg-TCG-3-1	0.469092	1.20389
tRNA-Arg-TCG-4-1	Arg	Arg-TCG	CGA,CGG	GtRNAdb	chr13:23526455-23526528	-	GACCACGTGGCCTAACGGATAAGGCGTCTGACTTCGGATCAGAAGATTGAGGGTTCGAATCCCTTCGTGGTTACCA	)))))))..))))........((((.))))).......(((((.....))))).......((((((((((((....	64.3	20.8		92	170.5	454.667	68.9167	103.583	229.417		0.229134	1.78437		tRNA-Arg-TCG-4-1	0.63991	0.835412
tRNA-Arg-TCT-1-1	Arg	Arg-TCT	AGA,AGG	GtRNAdb	chr3:122292947-122293032	-	GGCTCCGTGGCGCAATGGATAGCGCATTGGACTTCTAATTCAAAGGTTCCGGGTTCGAGTCCCGGCGGAGTCGCCA	)))))))..))))........((((.))))).......(((((.....))))).......((((((((((((....	71.1	19.9		584.583	703.333	1883.75	440.25	650.25	1199		0.274274	1.38531		tRNA-Arg-TCT-1-1	0.561815	0.470209
tRNA-Arg-TCT-2-1	Arg	Arg-TCT	AGA,AGG	GtRNAdb	chr11:69123481-69123568	-	GGCTCTGTGGCGCAATGGATAGCGCATTGGACTTCTAATTCAAAGGTTGTGGGTTCGAATCCCACCAGAGTCGCCA	)))))))..))))........((((.))))).......(((((.....))))).......((((((((((((....	70.8	20.2		488.75	592	1499.75	360.083	557.917	1032.67		0.251286	1.32288		tRNA-Arg-TCT-2-1	0.599832	0.403683
tRNA-Arg-TCT-3-1	Arg	Arg-TCT	AGA,AGG	GtRNAdb	chr19:12011587-12011673	-	GGCTCTGTGGCGCAATGGATAGCGCATTGGACTTCTAATTCAAAGGTTGTGGGTTCGAGTCCCACCAGAGTCGCCA	)))))))..))))........((((.))))).......(((((.....))))).......((((((((((((....	70.3	20.3		512.083	628	1873.75	382.583	569.917	1178.67		0.281661	1.41417		tRNA-Arg-TCT-3-1	0.550273	0.499956
tRNA-Arg-TCT-4-1	Arg	Arg-TCT	AGA,AGG	GtRNAdb	chr1:173390328-173390402	+	GTCTCTGTGGCGCAATGGACGAGCGCGCTGGACTTCTAATCCAGAGGTTCTGGGTTCGAGTCCCGGCAGAGATGCCA	)))))))..)))).........((((.))))).......(((((.....))))).......((((((((((((....	75.1	18.5		226.667	245	331	171.5	228.833	215		0.164574	1.30444		tRNA-Arg-TCT-4-1	0.783639	0.383433
tRNA-Arg-TCT-5-1	Arg	Arg-TCT	AGA,AGG	GtRNAdb	chr13:21917161-21917247	-	GGCTCTGTGGCGCAATGGATAGCGCATTGGACTTCTAATTCAAAGGTTGCGGGTTCGAGTCCCGCCAGAGTCGCCA	)))))))..))))........((((.))))).......(((((.....))))).......((((((((((((....	70.7	19.8		446.417	533.333	1509.75	336.917	524.583	916.667		0.319117	1.40004		tRNA-Arg-TCT-5-1	0.49605	0.485465
tRNA-Asn-GTT-1-1	Asn	Asn-GTT	AAC,AAT	GtRNAdb	chr3:96334614-96334688	-	GTCTCCGTGGCGCAATCGGTCAGCGCGTTCGGCTGTTAACCGAAAGGTTGGTGGTTCGAGCCCACCCGGGGACGCCA	)))))))..)))).........((((.))))).......(((((.....))))).......((((((((((((....	81.6	25.4		274.917	684.25	243.417	508.167	932.833	185.167		0.292825	0.73952		tRNA-Asn-GTT-1-1	0.533391	-0.435338
tRNA-Asn-GTT-2-1	Asn	Asn-GTT	AAC,AAT	GtRNAdb	chr3:96322073-96322147	+	GTCTCTGTGGCGCAATTGGTTAGCGCGTTCGGCTGTTAACCGAAAGGTTGGTGGTTCAAGCCCACCCAGGGACGCCA	)))))))..)))).........((((.))))).......(((((.....))))).......((((((((((((....	80.8	25.8		250.167	639.25	251.917	499.167	929.5	99.6667		0.457175	0.746783		tRNA-Asn-GTT-2-1	0.339918	-0.421239
tRNA-Asn-GTT-3-1	Asn	Asn-GTT	AAC,AAT	GtRNAdb	chr1:171033941-171034015	-	GTCTCTGTGGCGCAATCGGTTAGCGCGTTCGGCTGTTAACCGAAAGGTTGGTGGTTCGAGCCCACCCAGGGACGCCA	)))))))..)))).........((((.))))).......(((((.....))))).......((((((((((((....	80.9	25.7		575.667	1053.75	3615.92	734.5	1298.83	1219.67		0.523495	1.61246		tRNA-Asn-GTT-3-1	0.281087	0.689264
tRNA-Asn-GTT-4-1	Asn	Asn-GTT	AAC,AAT	GtRNAdb	chr15:16275949-16276023	-	GTCTCTGTGGCGCGATCGGTTAGTGCGTTTGGCTGTTAACCGAAAGGTTGGTGGTTCAAACCCACCCGGGGACGCCA	)))))))..)))).........((((.))))).......(((((.....))))).......((((((((((((....	61	14.9		17.75	14.5	6.75	7.58333	10	7.5		0.278959	1.55482		tRNA-Asn-GTT-4-1	0.55446	0.636745
tRNA-Asn-GTT-5-1	Asn	Asn-GTT	AAC,AAT	GtRNAdb	chr3:96334970-96335044	+	GTCTCTGTGGTGCAATCGGTCAGCGCGTTTGGCTGTTAACTGGAAGGTTGGTGGTTTGAGCCCACCCGGGGACGCCA	)))))))..)))).........((((.))))).......(((((.....))))).......((((((((((((....	55.5	10.4		0.5	2.25	4	2.58333	0.333333	2		0.694621	1.37288		tRNA-Asn-GTT-5-1	0.158252	0.457207
tRNA-Asp-GTC-1-1	Asp	Asp-GTC	GAC,GAT	GtRNAdb	chr1:171037028-171037100	-	TCCTCGTTAGTATAGTGGTGAGTATCCCCGCCTGTCACGCGGGAGACCGGGGTTCGATTCCCCGACGGGGAGCCA	)))))))..))))........((((.))))).......(((((....))))).......((((((((((((....	66.5	30.8		3592	4170.58	17124.5	3037.25	4232.25	6278.83		0.397199	1.83691		tRNA-Asp-GTC-1-1	0.400992	0.877282
tRNA-Asp-GTC-2-1	Asp	Asp-GTC	GAC,GAT	GtRNAdb	chr10:91182096-91182168	-	TCCTCGTTAGTATAGTGGTTAGTATCCCCGCCTGTCACGCGGGAGACCGGGGTTCAATTCCCCGACGGGGAGCCA	)))))))..))))........((((.))))).......(((((....))))).......((((((((((((....	65.4	30.7		1242.08	1203.58	4248.83	822.083	1019.58	1237.67		0.314741	2.17401		tRNA-Asp-GTC-2-1	0.502047	1.12036
tRNA-Asp-GTC-3-1	Asp	Asp-GTC	GAC,GAT	GtRNAdb	chr2:114103366-114103438	+	TCCTCGTTAGTATAGTGGTGAGTATCCCTGCCTGTCACGCAGGACACCAGGGTTCGATTTCCTGACGGGGAGCCA	)))))))..))))........((((.))))).......(((((....))))).......((((((((((((....	52.2	30.1		28	41.25	254.167	26.75	34.25	104.667		0.391477	1.95221		tRNA-Asp-GTC-3-1	0.407294	0.965111
tRNA-Asp-GTC-4-1	Asp	Asp-GTC	GAC,GAT	GtRNAdb	chr5:100992873-100992945	-	TCCTCGTTAGTATAGTGGTGAGTATCCCCGCCTGTCACACAGGAGACCGGGGTTCGATTCCCCGATGGGGAGCCA	)))))))..))))........((((.)).).........(.((....))))).......((((((((((((....	51.4	17.5		361.75	265.25	5483.5	207.5	255.917	1313.83		0.400411	3.43818		tRNA-Asp-GTC-4-1	0.397494	1.78164
tRNA-Cys-GCA-1-1	Cys	Cys-GCA	TGC,TGT	GtRNAdb	chr9:104404055-104404127	+	GGGGGTATAGCTCAGTGGTAGAGCATTTGACTGCAGATCAAGAGGTCCCTGGTTCAAATCCAGGTGCCCCCTCCA	)))))))..)))).......((((.))))).......(((((.....))))).......((((((((((((....	81.8	20.3		1272	1901.92	1019.67	761	1264.5	2283.33		0.95578	0.973253		tRNA-Cys-GCA-1-1	0.0196419	-0.0391138
tRNA-Cys-GCA-10-1	Cys	Cys-GCA	TGC,TGT	GtRNAdb	chr6:48340612-48340684	+	GGGGGTATAGCTCAGGGGTAGAGCATTTGACTGCAGATCAAGAGGTCCCTGGTTCAAATCCAGATGCCCCCTCCA	)))))))..)))).......((((.))))).......(((((......)))).......((((.(((((((....	69.8	17.6		18	28	24	13	21	68		0.587911	0.686275		tRNA-Cys-GCA-10-1	0.230689	-0.543142
tRNA-Cys-GCA-11-1	Cys	Cys-GCA	TGC,TGT	GtRNAdb	chr6:48288875-48288947	-	GGGGGTATAGCTCAGGGGTAGAGTATTTGGCTGCAGATCAAGAGGTCCCTGGTTCAAATCCAGGTGCCCCCTCCA	)))))))..)))).......((((.))))).......(((((.....))))).......((((((((((((....	68.7	15.3		5	6	5	5	10	1		1	1		tRNA-Cys-GCA-11-1	0	0
tRNA-Cys-GCA-12-1	Cys	Cys-GCA	TGC,TGT	GtRNAdb	chr6:48253079-48253151	-	GGGGGTATAGCTCAGGGGTAGAGCATTTGACTGCAGATCAAGAGGTCCTTGGTTCAAATCCAGGTGTCCCCTCCA	)))))))..)))).......((((.))))).......(((((.....))))).......((((((((((((....	72.6	16		23	41.3333	32	23	33.3333	64		0.579916	0.800554		tRNA-Cys-GCA-12-1	0.236635	-0.320929
tRNA-Cys-GCA-13-1	Cys	Cys-GCA	TGC,TGT	GtRNAdb	chr6:48356850-48356922	+	GGGGGTATAGCTCAGAGGTAGAGCATTTGACTGCAGATCAAGAGATCTCTGGTTCAAATCCAGGTGCCCCCTCCA	)))))))..)))).......((((.))))).......(((((.....))))).......((((((((((((....	66.7	18.5		14	30	27.5	6.83333	7	43		0.704402	1.25806		tRNA-Cys-GCA-13-1	0.15218	0.331206
tRNA-Cys-GCA-14-1	Cys	Cys-GCA	TGC,TGT	GtRNAdb	chr6:48143355-48143427	+	GGGGGTATAGCTCAGGGGTAGAGCATTTGACTGCAGATCAAGAGGTCCCTAGTTCAAATCCAGGTGCCCCCTCCA	)))))))..)))).......((((.))))).......(((((.....))).).......(.((((((((((....	69.4	15.8		22	24	39	15	24	60		0.634852	0.858586		tRNA-Cys-GCA-14-1	0.197328	-0.219966
tRNA-Cys-GCA-15-1	Cys	Cys-GCA	TGC,TGT	GtRNAdb	chr6:48308728-48308800	-	GGTGGTATAGCTCAGGGGTAGAGCATTTGACTGCAGATCAAGAGATCCCTGGTTCGAATCCAGGTGCCCCCTCCA	)).))))..)))).......((((.))))).......(((((.....))))).......(((((((((.((....	66.5	10.9		21	28	31.5	11	19	56		0.886392	0.936047		tRNA-Cys-GCA-15-1	0.0523739	-0.0953479
tRNA-Cys-GCA-16-1	Cys	Cys-GCA	TGC,TGT	GtRNAdb	chr6:48139509-48139581	-	GGGGGTATAACTCAGGGGTAGAGCATTTGACTGCAGATCAAGAGGTCCCTGGTTCAAATCCAGGTGCCCCCTCCA	)))))))...))).......(((..))))).......(((((.....))))).......((((((((((((....	67.5	15.8		19	19.25	26	8.5	18	52		0.706882	0.818471		tRNA-Cys-GCA-16-1	0.150653	-0.288996
tRNA-Cys-GCA-17-1	Cys	Cys-GCA	TGC,TGT	GtRNAdb	chr6:48311498-48311570	+	TGGGGTATAGCTCAGGGGTAGAGCATTTGACTGCAGATCAAGAGGTCCCTGGTTCAAATCCAGGTGCCCCCTCCA	.))))))..)))).......((((.))))).......(((((.....))))).......(((((((((((.....	67.8	13.9		15	28	36	11	30	65		0.468747	0.745283		tRNA-Cys-GCA-17-1	0.329062	-0.42414
tRNA-Cys-GCA-18-1	Cys	Cys-GCA	TGC,TGT	GtRNAdb	chr6:48305463-48305535	-	GGGGGTATAGCTCAGAGGAAGAGCATTTGACTGCAGATCAAGAGGTCCCTGATTCAAATCCAGGTGCCCCCTCCA	)))))))..)))).......((((.))))).......(((((.....)))).........(((((((((((....	63.5	19.9		3.75	11	11	16.8333	7	20		0.362456	0.587452		tRNA-Cys-GCA-18-1	0.440744	-0.767456
tRNA-Cys-GCA-19-1	Cys	Cys-GCA	TGC,TGT	GtRNAdb	chr6:48186317-48186389	+	GGGGGTAAAGCTCAGGGGTAGAGCATTTGACTGCAGATTAAGAGGTCCCTGGTTCAAATCCAGGTACCCCCTCCA	)))))))..)))).......((((.))))).......(((((.....))))).......((((((((((((....	65.2	22.5		15	17.25	10	9	20	13.5		0.98068	0.994118		tRNA-Cys-GCA-19-1	0.00847281	-0.0085115
tRNA-Cys-GCA-2-1	Cys	Cys-GCA	TGC,TGT	GtRNAdb	chr11:97798905-97798977	-	GGGGGTATAGCTCAGTGGTAGAGCATTTGACTGCAGATCAAGAGGTCCCTGGTTCAAATCCGGGTGCCCCCTCCA	)))))))..)))).......((((.))))).......(((((.....))))).......((((((((((((....	81.8	19.3		1491	2130.42	1479.92	886.25	1392.25	2501.33		0.867209	1.06726		tRNA-Cys-GCA-2-1	0.0618762	0.0939141
tRNA-Cys-GCA-21-1	Cys	Cys-GCA	TGC,TGT	GtRNAdb	chr6:48302458-48302530	+	GGGGTTATAGCTCAGGTGTAGAGCATTTGACTGCAGATCAAGAGGTCCCTGGTTCAAATCCAGGTGCCCCCTCCA	)))).))..)))).......((((.))))).......(((((.....))))).......(((((((.((((....	59.6	12		78.25	190.5	23	105.333	135	37		0.868555	1.05198		tRNA-Cys-GCA-21-1	0.0612028	0.0731116
tRNA-Cys-GCA-24-1	Cys	Cys-GCA	TGC,TGT	GtRNAdb	chr6:48341587-48341659	+	GGGGGTATAGCTCAGGGGTAGAGCATTTGACTGCAGATCACGAGGTCCCTGGTTCAAATCGAGGTGCCCCCTCCA	)))))))..)))).......((((.).))).......(((.(.....))).).......(.((((((((((....	60.7	11.5		13	29	17	15	28	55		0.40848	0.602041		tRNA-Cys-GCA-24-1	0.38883	-0.732067
tRNA-Cys-GCA-25-1	Cys	Cys-GCA	TGC,TGT	GtRNAdb	chr6:48205067-48205139	+	GGGGGTATAGCTCAGGGGTGGAGCATTTGACTGCAGATCAAGGGGTCCCTGTTTCAAATCCAGGTGCCCCCTCCA	)))))))..)))).......((((.))))).......(((((.....)))).........(((((((((((....	57.3	18.6		9	5.83333	5	8	6.5	8		0.523607	0.881481		tRNA-Cys-GCA-25-1	0.280995	-0.181998
tRNA-Cys-GCA-3-1	Cys	Cys-GCA	TGC,TGT	GtRNAdb	chr6:47978996-47979068	+	GGGGGTATAGCTCAGTGGTAGAGCATTTGACTGCAGATCAAGAGGTCCCCGGTTCAAATCCGGGTGCCCCCTCCA	)))))))..)))).......((((.))))).......(((((.....))))).......((((((((((((....	81.9	20.3		1539	2074.08	1516.75	931.25	1448.92	2557		0.918047	1.03902		tRNA-Cys-GCA-3-1	0.037135	0.0552286
tRNA-Cys-GCA-4-1	Cys	Cys-GCA	TGC,TGT	GtRNAdb	chr6:48133936-48134008	+	GGGGGTATAGCTCAGGGGTAGAGCATTTGACTGCAGATCAAGAGGTCCCTGGTTCAAATCCAGGTGCCCCCTCCA	)))))))..)))).......((((.))))).......(((((.....))))).......((((((((((((....	77.2	20.3		13	38	45	19	23	76		0.636649	0.813559		tRNA-Cys-GCA-4-1	0.1961	-0.297681
tRNA-Cys-GCA-5-1	Cys	Cys-GCA	TGC,TGT	GtRNAdb	chr11:97769828-97769900	-	GGGGGTATAGCTCAGGGGTAGAGCATTTGACTGCAGATCAAGAGGTCCCTGGTTCAAATCCGGGTGCCCCCTCCA	)))))))..)))).......((((.))))).......(((((.....))))).......((((((((((((....	77.1	19.2		289	159.5	508.25	135.25	142.75	263		0.172137	1.76848		tRNA-Cys-GCA-5-1	0.764125	0.822513
tRNA-Cys-GCA-6-1	Cys	Cys-GCA	TGC,TGT	GtRNAdb	chr6:48293006-48293078	-	GGGGGTATAGCTCAGGGGTAGAGCATTTGACTGCAGATCAAGAGGTCCCTGGTTCAAATCCAGGTACCCCCTCCA	)))))))..)))).......((((.))))).......(((((.....))))).......((((((((((((....	78.7	22.8		12	26	30.5	11	22	57		0.537153	0.761111		tRNA-Cys-GCA-6-1	0.269902	-0.393821
tRNA-Cys-GCA-7-1	Cys	Cys-GCA	TGC,TGT	GtRNAdb	chr6:48209837-48209909	-	GGGGGTATAGCTCAGGGGTAGAGCATTTGACTGCAGATCAAGAGGTCCCCGGTTCAAATCCGGGTGCCCCCTCCA	)))))))..)))).......((((.))))).......(((((.....))))).......((((((((((((....	77.3	20.3		291	149.167	534.083	135.25	168.417	334.667		0.235737	1.52624		tRNA-Cys-GCA-7-1	0.627572	0.609982
tRNA-Cys-GCA-8-1	Cys	Cys-GCA	TGC,TGT	GtRNAdb	chr6:48224328-48224400	-	GGGGGCATAGCTCAGGGGTAGAGCATTTGACTGCAGATCAAGAGGTCCCCGGTTCAAATCCGGGTGCTCCCTCCA	)))))))..)))).......((((.))))).......(((((.....))))).......((((((((((((....	77.1	20.8		58.25	66.4167	76.3333	44.25	63.6667	134.667		0.600216	0.828581		tRNA-Cys-GCA-8-1	0.221692	-0.271285
tRNA-Cys-GCA-9-1	Cys	Cys-GCA	TGC,TGT	GtRNAdb	chr6:48303464-48303536	+	GGGGGTATAGCTCAGGGGTAGAGCATTTGACTGCAGATTAAGAGGTCCCTGGTTCAAATCCAGGTGCCCCCTCCA	)))))))..)))).......((((.))))).......(((((.....))))).......((((((((((((....	72.8	20		13	23	30.5	13	23	29.5		0.42265	1.01527		tRNA-Cys-GCA-9-1	0.374019	0.0218594
tRNA-Gln-CTG-1-1	Gln	Gln-CTG	CAG	GtRNAdb	chr13:21920199-21920271	+	GGTTCCATGGTGTAATGGTTAGCACTCTGGACTCTGAATCCAGCGACCCGAGTTCAAATCTCGGTGGGACCTCCA	)))))))..))))........((((.))))).......(((((....))))).......((((((((((((....	73.6	25.8		19801.2	55939.8	15029.3	21925.2	49840.4	38517.3		0.537532	0.823067		tRNA-Gln-CTG-1-1	0.269596	-0.280918
tRNA-Gln-CTG-2-1	Gln	Gln-CTG	CAG	GtRNAdb	chr9:64738045-64738117	+	GGTTCCATGGTGTAATGGTTAGCACTCTGGACTCTGAATCCAGCGATCCGAGTTCAAATCTCGGTGGAACCTCCA	)))))))..))))........((((.))))).......(((((....))))).......((((((((((((....	71.5	27.5		38687.3	79239.2	84523.7	35580.3	70510.7	102764		0.819246	0.969332		tRNA-Gln-CTG-2-1	0.0865856	-0.0449366
tRNA-Gln-CTG-3-1	Gln	Gln-CTG	CAG	GtRNAdb	chr3:96341155-96341227	-	GGTTCCATGGTGTAATGGTTAGCACTCTGGACTCTGAATCCAGCGATCCGAGTTCAAATCTCGGTGGGACCTCCA	)))))))..))))........((((.))))).......(((((....))))).......((((((((((((....	71.1	25.7		23597.2	62092.2	20235.2	25220	55203.7	76324.5		0.480968	0.675763		tRNA-Gln-CTG-3-1	0.317883	-0.56541
tRNA-Gln-CTG-4-1	Gln	Gln-CTG	CAG	GtRNAdb	chr3:97681458-97681530	+	GGTTCCATGGTGTAATGGTGAGCACTCTGGACTCTGAATCCAGCGATCCGAGTTCAAATCTCGGTGGGACCTCCA	)))))))..))))........((((.))))).......(((((....))))).......((((((((((((....	71.1	25.7		19292.5	49376.6	14463.4	19900.2	44485.5	68464.2		0.470646	0.625763		tRNA-Gln-CTG-4-1	0.327305	-0.676313
tRNA-Gln-CTG-5-1	Gln	Gln-CTG	CAG	GtRNAdb	chr13:21996580-21996652	-	GGTTCCATGGTGTAATGGCTAGCACTCTGGACTCTGAATCCAGCGATCCGAGTTCAAATCTCGGTGGGATTTCCA	)))))))..))))........((((.))))).......(((((....))))).......((((((((((((....	60.3	24.1		21105.3	52626.5	6171.92	21985.8	47532.5	66235.2		0.46513	0.588594		tRNA-Gln-CTG-5-1	0.332426	-0.764654
tRNA-Gln-TTG-1-1	Gln	Gln-TTG	CAA,CAG	GtRNAdb	chr11:95859171-95859243	-	GGTCCCATGGTGTAATGGTTAGCACTCTGGACTTTGAATCCAGCGATCCGAGTTCAAATCTCGGTGGGACCTCCA	)))))))..))))........((((.))))).......(((((....))))).......((((((((((((....	72.6	26.9		3960.5	8331.42	10632.2	3815.75	7629	5405.5		0.335299	1.36046		tRNA-Gln-TTG-1-1	0.474567	0.444099
tRNA-Gln-TTG-2-1	Gln	Gln-TTG	CAA,CAG	GtRNAdb	chr13:21268468-21268540	-	GGTCCCATGGTGTAATGGTTAGCACTCTGGACTTTGAATCCAGCAATCTGAGTTCAAATCTCGGTGGGACCTCCA	)))))))..))))........((((.))))).......(((((....))))).......((((((((((((....	65.7	24.2		3042.5	6818.33	9947	2988.75	5984.5	4632.25		0.334406	1.45587		tRNA-Gln-TTG-2-1	0.475727	0.541881
tRNA-Gln-TTG-3-1	Gln	Gln-TTG	CAA,CAG	GtRNAdb	chr13:23519049-23519121	+	GGCCCCATGGTGTAATGGTTAGCACTCTGGACTTTGAATCCAGCGATCCGAGTTCAAATCTCGGTGGGACCTCCA	)).))))..))))........((((.))))).......(((((....))))).......(((((((((.((....	66.9	19.7		4040.5	8090.42	10517.8	3826.75	7441.5	5480		0.329918	1.3523		tRNA-Gln-TTG-3-1	0.481594	0.435416
tRNA-Gln-TTG-4-1	Gln	Gln-TTG	CAA,CAG	GtRNAdb	chrX:13859165-13859237	-	GGTCTCATGGTGTAATGGTTAGCACACTGGACTTTGAGTCCAGCAATCCGAGTTCGAGTCTTGGTGAGACCACCA	)))))))..))))........((((.))))).......(((((....))))).......((((((((((((....	57.7	22.7		12	31	40	15	22	22		0.318995	1.40678		tRNA-Gln-TTG-4-1	0.496216	0.492396
tRNA-Gln-TTG-5-1	Gln	Gln-TTG	CAA,CAG	GtRNAdb	chr11:86262167-86262239	+	GGACCCATGGTGTAATGGTTAGCACTCTGGACTTTGAATCCAGCAATCCAAGTTCAAATCTCGGTGGGACCTCCA	)).))))..))))........((((.))))).......(((((....)).)).......((.((((((.((....	51.3	12.7		2981.5	6751	9511.5	2877.75	5860	4326.75		0.321952	1.473		tRNA-Gln-TTG-5-1	0.492209	0.558757
tRNA-Glu-CTC-1-1	Glu	Glu-CTC	GAG	GtRNAdb	chr1:171064163-171064235	-	TCCCTGGTGGTCTAGTGGTTAGGATTCGGCGCTCTCACCGCCGCGGCCCGGGTTCGATTCCCGGTCAGGGAACCA	)))))))..))))........((((.))))).......(((((....))))).......((((((((((((....	73.2	24.2		78839.2	118748	101942	95302.3	102982	66449.1		0.523756	1.13143		tRNA-Glu-CTC-1-1	0.280871	0.178153
tRNA-Glu-CTC-2-1	Glu	Glu-CTC	GAG	GtRNAdb	chr17:56092000-56092072	-	TCCCTGGTGGTCTAGTGGTTAGGATTTGGCGCTCTCACCGCCGCGGCCTGGGTTCGATTCCCGGTCAGGGAACCA	)))))))..))))........((((.))))).......(((((....))))).......((((((((((((....	67.9	18.7		577.083	833.75	678.417	612.417	827.5	336.333		0.474617	1.17621		tRNA-Glu-CTC-2-1	0.323656	0.23415
tRNA-Glu-CTC-5-1	Glu	Glu-CTC	GAG	GtRNAdb	chr7:99543899-99543971	-	TCCCTGGTGGTCTAGTGGTTAGGCTTTGGTGCTCTCACCTCCATGGCCCAGGTTTGATTCCTGGTCAGGGAACCA	)))))))..).))........((.(.))).).......(.(((....))))).......((((((((((((....	51.6	14.7		15	14.5833	13.5833	18.5833	20.9167	3.66667		1	1		tRNA-Glu-CTC-5-1	0	-2.40257e-15
tRNA-Glu-TTC-1-1	Glu	Glu-TTC	GAA,GAG	GtRNAdb	chr7:58399314-58399386	+	TCCCACATGGTCTAGCGGTTAGGATTCCTGGTTTTCACCCAGGCGGCCCGGGTTCGACTCCCGGTGTGGGAACCA	)))))))..))))........((((.))))).......(((((....))))).......((((((((((((....	71.2	24.7		7864.25	9961.75	9610.5	7066.67	9799.5	7123.5		0.239517	1.14368		tRNA-Glu-TTC-1-1	0.620663	0.193683
tRNA-Glu-TTC-2-1	Glu	Glu-TTC	GAA,GAG	GtRNAdb	chr1:34434811-34434883	-	TCCCATATGGTCTAGCGGTTAGGATTCCTGGTTTTCACCCAGGCGGCCCGGGTTCGACTCCCGGTATGGGAACCA	)))))))..))))........((((.))))).......(((((....))))).......((((((((((((....	70.4	25		6625.25	8195.92	10593.5	5519.5	8010.25	6790.5		0.258164	1.25071		tRNA-Glu-TTC-2-1	0.588105	0.322743
tRNA-Glu-TTC-3-1	Glu	Glu-TTC	GAA,GAG	GtRNAdb	chr3:96346674-96346746	+	TCCCTGGTGGTCTAGTGGCTAGGATTCGGCGCTTTCACCGCCGCGGCCCGGGTTCGATTCCCGGTCAGGGAACCA	)))))))..))))........((((.))))).......(((((....))))).......((((((((((((....	68.7	24.2		1956.42	2799.92	6624.08	2750	2627.75	2921.42		0.5307	1.37127		tRNA-Glu-TTC-3-1	0.275151	0.455515
tRNA-Gly-ACC-1-1	Gly	Gly-ACC	GGA,GGC,GGT	GtRNAdb	chr11:48823727-48823801	+	GTTTCCGTAGTGTAGTGGTTAGCGCGTTCGCCTACCAAAGCGAAAGGTCCCCGGTTCGAAACCGGGCGGAAACACCA	)))))))..))))........((((.)))))........(((((.....))))).......((((((((((((....	70.7	21.2		722.833	627.25	2192.5	413.583	548.667	1233.5		0.230629	1.61338		tRNA-Gly-ACC-1-1	0.637086	0.690088
tRNA-Gly-CCC-1-1	Gly	Gly-CCC	GGG	GtRNAdb	chr6:86403892-86403963	+	GCGCCGCTGGTGTAGTGGTATCATGCAAGATTCCCATTCTTGCGACCCGGGTTCGATTCCCGGGCGGCGCACCA	)))))))..))).........(((.))))).......(((((....))))).......((((((((((((....	75.1	29.1		2374.75	2025.25	2305	1665.5	2104.92	1568		0.230951	1.25599		tRNA-Gly-CCC-1-1	0.63648	0.328825
tRNA-Gly-CCC-2-1	Gly	Gly-CCC	GGG	GtRNAdb	chr3:96351166-96351237	-	GCATTGGTAGTTCAATGGTAGAATTCTCGCCTCCCACGCGGGTGACCCGGGTTCGATTCCCGGCCAATGCACCA	)))))))..)))).......((((.))))).......(((((....))))).......((((((((((((....	75.6	21.8		2448.58	4718.25	1822.17	2106	3379.83	1213.92		0.124432	1.34169		tRNA-Gly-CCC-2-1	0.905068	0.424053
tRNA-Gly-CCC-3-1	Gly	Gly-CCC	GGG	GtRNAdb	chr3:96424032-96424103	-	GCATTGGTGGTTCAATGGTAGAATTCTCGCCTCCCACGCGGGTGACCCGGGTTCGATTCCCGGCCAATGCACCA	)))))))..)))).......((((.))))).......(((((....))))).......((((((((((((....	75.9	21.8		2549.75	4731.08	2897.67	2159.83	3431.5	1693.42		0.079073	1.39723		tRNA-Gly-CCC-3-1	1.10197	0.482574
tRNA-Gly-CCC-4-1	Gly	Gly-CCC	GGG	GtRNAdb	chr4:32230249-32230320	+	GCATTGGTGGTTCAATGGTAGAATTCTCGCCTCCCACTCGGGTGACCCGGGTTCGATTCCCGGCCAATGCACCA	)))))))..)))).......((((.)))).........((((....))))).......((((((((((((....	68.3	12.9		1073.75	1662.83	1376.17	934.833	1220.5	743.917		0.106389	1.41856		tRNA-Gly-CCC-4-1	0.973105	0.504424
tRNA-Gly-GCC-1-1	Gly	Gly-GCC	GGC,GGT	GtRNAdb	chr1:171066630-171066701	+	GCATGGGTGGTTCAGTGGTAGAATTCTCGCCTGCCACGCGGGAGGCCCGGGTTCGATTCCCGGCCCATGCACCA	)))))))..)))).......((((.))))).......(((((....))))).......((((((((((((....	80.9	20.8		23520.2	42339.2	18594.9	31875.5	31043.4	13688.6		0.695586	1.10243		tRNA-Gly-GCC-1-1	0.157649	0.140684
tRNA-Gly-GCC-2-1	Gly	Gly-GCC	GGC,GGT	GtRNAdb	chr1:171044984-171045055	+	GCATTGGTGGTTCAGTGGTAGAATTCTCGCCTGCCACGCGGGAGGCCCGGGTTCGATTCCCGGCCAATGCACCA	)))))))..)))).......((((.))))).......(((((....))))).......((((((((((((....	81	21.1		42605.9	78069.3	42949.7	66908.8	57629.8	37181.5		0.965925	1.01178		tRNA-Gly-GCC-2-1	0.0150564	0.0168936
tRNA-Gly-GCC-3-1	Gly	Gly-GCC	GGC,GGT	GtRNAdb	chr1:74816746-74816817	-	GCATTGGTGGTTCAGTGGTAGAATTCTCGCCTGCCACGCGGGAGGCCCGGGTTTGATTCCCGGCCAATGCACCA	)))))))..)))).......((((.))))).......(((((....))))).......((((((((((((....	75.4	21.1		42097.5	78701	42056.3	66789.3	57428.8	36817.2		0.968178	1.0113		tRNA-Gly-GCC-3-1	0.0140449	0.0162085
tRNA-Gly-GCC-4-1	Gly	Gly-GCC	GGC,GGT	GtRNAdb	chr8:111062560-111062631	+	GCATTGGTGGTTCAGTGGTAGAATTCTCGCCTGCCACGCGGGAGGCCCGGGTTCGGTTCCCGGCCAATGCACCA	)))))))..)))).......((((.))))).......(((((....))))).......((((((((((((....	72.7	21.1		42489.5	78527.8	41844.9	66901.2	57742.5	36758.5		0.974032	1.00905		tRNA-Gly-GCC-4-1	0.0114266	0.0129923
tRNA-Gly-TCC-1-1	Gly	Gly-TCC	GGA,GGG	GtRNAdb	chr1:171037996-171038068	-	GCGTTGGTGGTATAGTGGTGAGCATAGCTGCCTTCCAAGCAGTTGACCCGGGTTCGATTCCCGGCCAACGCACCA	)))))))..)).)........(.((.))))).......(((((....))))).......((((((((((((....	73.8	24.5		1503	1685.83	2011.25	1265.25	1597.75	1044.5		0.253312	1.3308		tRNA-Gly-TCC-1-1	0.596344	0.412289
tRNA-His-GTG-1-1	His	His-GTG	CAC,CAT	GtRNAdb	chr3:96463971-96464043	-	GCCGAGATCGTATAGTGGTTAGTACTCTGCATTGTGGCTGCAGCAACCTCGGTTCGAATCCGAGTCTCGGCACCA	)))))))..))))........((((.))))).......(((((....))))).......((((((((((((....	60.3	29.4		2946.33	5256.67	1791.33	2692.33	4401.67	1594.33		0.174516	1.15032		tRNA-His-GTG-1-1	0.758164	0.202031
tRNA-His-GTG-2-1	His	His-GTG	CAC,CAT	GtRNAdb	chr2:122375493-122375565	-	GCCGTGATCGTATAGTGGTTAGTACTCTGCGTTGTGGCCGCAGCAACCTCGGTTCGAATCCGAGTCACGGCACCA	)))))))..))))........((((.))))).......(((((....))))).......((((((((((((....	60.1	30.3		16088.8	31143.7	17409.3	16773.8	26179.2	13088.8		0.249607	1.15346		tRNA-His-GTG-2-1	0.602744	0.205964
tRNA-His-GTG-3-1	His	His-GTG	CAC,CAT	GtRNAdb	chr3:96435971-96436043	+	GCCGTGATCGTATAGGGGTTAGTACTCTGCGTTGTGGCCGCAGCAACCTCGGTTCGAATCCGAGTCACGGCACCA	)))))))..))))........((((.))))).......(((((....))))).......((((((((((((....	55.5	30.3		1681.83	2190.67	1705.33	1316.33	2120.17	1026.83		0.168554	1.2497		tRNA-His-GTG-3-1	0.773261	0.321583
tRNA-Ile-AAT-1-1	Ile	Ile-AAT	ATA,ATC,ATT	GtRNAdb	chr11:69037002-69037076	+	GGCCGGTTAGCTCAGTTGGTTAGAGCGTGGTGCTAATAACGCCAAGGTCGCGGGTTCGATCCCCGTACGGGCCACCA	)))).))..)))).........((((.))))).......(((((.....))))).......(((((((.((((....	81.2	16.4		747.667	732.75	2088.92	394.75	598.583	764.333		0.240591	2.03072		tRNA-Ile-AAT-1-1	0.618721	1.02199
tRNA-Ile-AAT-2-1	Ile	Ile-AAT	ATA,ATC,ATT	GtRNAdb	chr4:27904778-27904852	+	GGCCGGTTAGCTCAGTTGGTTAGAGCATGGTGCTAATAACGCCAAGGTCACGGGTTCGATCCCCGTATGGGCCACCA	)))).))..)))).........((((.))))).......(((((.....))))).......(((((((.((((....	80.3	19		34.4167	31.25	75.9167	24.0833	37.5833	18.3333		0.395782	1.76979		tRNA-Ile-AAT-2-1	0.402543	0.82358
tRNA-Ile-AAT-3-1	Ile	Ile-AAT	ATA,ATC,ATT	GtRNAdb	chr13:23397059-23397133	+	GGCCGGTTAGCTCAGTTGGTTAGAGTGTGGTGCTAATAACGCCAAGGTCGCGGGTTCGATCCCCGTACGGGCCACCA	)))).))..)))).........((((.))))).......(((((.....))))).......(((((((.((((....	78.5	16.2		745.333	719.75	2071.25	392.417	583.25	751		0.239255	2.04807		tRNA-Ile-AAT-3-1	0.621139	1.03426
tRNA-Ile-AAT-4-1	Ile	Ile-AAT	ATA,ATC,ATT	GtRNAdb	chr16:75434178-75434252	+	GGCCGGTTAGCTCAGTTGGTTAGAGCATGGTGCTAATAACGCCAAGGTTGTGGGTTCGATGCCCGTATGGGCCACCA	)))).))..)))).........((((.))))).......(((((.....))))).......(((((((.((((....	66.9	12.3		29.0833	31.5833	71.9167	22.0833	33.5833	18.3333		0.374522	1.79167		tRNA-Ile-AAT-4-1	0.426522	0.841302
tRNA-Ile-TAT-1-1	Ile	Ile-TAT	ATA	GtRNAdb	chr7:28372998-28373093	+	GCTCCAGTGGCGCAATCGGTTAGCGCGCGGTACTTATAATGCCGAGGTTGTGAGTTCGATCCTCACCTGGAGCACCA	)))))))..)))).........((((.))))).......(((((.....))))).......((((((((((((....	73.7	28.2		2641	3601.25	4087.5	1933.25	4084.5	1546		0.404589	1.36569		tRNA-Ile-TAT-1-1	0.392985	0.449632
tRNA-Ile-TAT-2-1	Ile	Ile-TAT	ATA	GtRNAdb	chr13:21896937-21897031	-	GCTCCAGTGGCGCAATCGGTTAGCGCGCGGTACTTATAATGCCGAGGTTGTGAGTTCGAGCCTCACCTGGAGCACCA	)))))))..)))).........((((.))))).......(((((.....))))).......((((((((((((....	73.1	28.1		919.333	695.25	1124.5	528.75	703.25	585		0.200764	1.50748		tRNA-Ile-TAT-2-1	0.697313	0.592135
tRNA-Ile-TAT-3-1	Ile	Ile-TAT	ATA	GtRNAdb	chr1:153458663-153458736	+	GGTTCCATAGGGTAGTGGTTATCACATCTGCTTTATATGCAGAAGGTCCTGAGTTTGAGCCCCAGTGGAACTACCA	)))))))..).)..........(.(.))))).......(((((.....))).).......(.((((((((((....	54.5	20.2		19	32.5	2	27	29	1		0.77009	0.938596		tRNA-Ile-TAT-3-1	0.113459	-0.091423
tRNA-iMet-CAT-1-1	iMet	iMet-CAT	ATG	GtRNAdb	chr3:90475859-90475931	-	AGCAGAGTGGCGCAGCGGAAGCGTGCTGGGCCCATAACCCAGAGGTCGATGGATCGAAACCATCCTCTGCTACCA	)))))))..)))).......((((.))))).......(((((.....))))).......((((((((((((....	60.4	29.6		2131.67	2050.83	1733.83	1485.33	1866.67	832.167		0.110715	1.41398		tRNA-iMet-CAT-1-1	0.955794	0.499763
tRNA-iMet-CAT-2-1	iMet	iMet-CAT	ATG	GtRNAdb	chr15:69396622-69396694	-	AGCAGAGTGGCGCAGCGGAAGCATGCTGGGCCCATAACCCAGAGGTCGATGGATCGAAACCATCCTCTGCTACCA	)))))))..).)).......((.(.))))).......(((((.....))))).......((((((((((((....	53.1	23.9		1528.17	1205.83	1493.83	894.833	1039.17	574.167		0.120605	1.68563		tRNA-iMet-CAT-2-1	0.918633	0.753285
tRNA-iMet-CAT-3-1	iMet	iMet-CAT	ATG	GtRNAdb	chr13:21907110-21907182	+	AGCAGAGTGGCGCAGCGGAAGCGTGCTGGGCCCATAACCCAGAGGTCGATAGATCGAAACCATCCTCTGCTACCA	)))))))..)))).......((((.))))).......(((((.....))).).......(.((((((((((....	52.6	25		1835.17	1601.33	915.333	1286.83	1626.17	506.667		0.213546	1.27259		tRNA-iMet-CAT-3-1	0.670509	0.347768
tRNA-Leu-AAG-1-1	Leu	Leu-AAG	CTA,CTC,CTT	GtRNAdb	chr11:48856973-48857055	-	GGTAGCGTGGCCGAGCGGTCTAAGGCGCTGGATTAAGGCTCCAGTCTCTTCGGGGGCGTGGGTTCGAATCCCACCGCTGCCACCA	)))))))..)))...........(((.))))).......(((((.)))...(((...))))).......((((((((((((....	74.8	19.7		586.167	793.667	2287.33	618.417	918.667	945.667		0.492661	1.47706		tRNA-Leu-AAG-1-1	0.307452	0.562727
tRNA-Leu-AAG-2-1	Leu	Leu-AAG	CTA,CTC,CTT	GtRNAdb	chr7:120917516-120917598	+	GGTAGTGTGGCCGAGCGGTCTAAGGCGCTGGATTAAGGCTCCAGTCTCTTCGGGGGCGTGGGTTCGAATCCCACCGCTGCCACCA	)))))))..)))...........(((.))))).......(((((.)))...(((...))))).......((((((((((((....	72.5	17.5		516.667	725.833	1989.67	556.917	868.5	805.167		0.515586	1.44902		tRNA-Leu-AAG-2-1	0.287699	0.535081
tRNA-Leu-AAG-3-1	Leu	Leu-AAG	CTA,CTC,CTT	GtRNAdb	chr13:21170205-21170287	+	GGTAGTGTGGCCGAGCGGTCTAAGGCGCTGGATTAAGGCTCCAGTCTCTTCGGGGGCGTGGGTTCGAATCCCACCACTGCCACCA	)))))))..)))...........(((.))))).......(((((.)))...(((...))))).......((((((((((((....	74.1	20.1		385.167	564.833	551.167	359.917	646	226.167		0.53754	1.2184		tRNA-Leu-AAG-3-1	0.269589	0.284984
tRNA-Leu-CAA-1-1	Leu	Leu-CAA	TTG	GtRNAdb	chr13:21172836-21172942	-	GTCAGGATGGCCGAGTGGTCTAAGGCGCCAGACTCAAGTTCTGGTCTCCCCTGGAGGCGTGGGTTCGAATCCCACTTCTGACACCA	)))))))..)))...........(((.))))).......(((((.))))...((((..))))).......((((((((((((....	77.7	23.3		3573	2148.25	3197.25	2110.5	3099.5	1562.25		0.481755	1.31692		tRNA-Leu-CAA-1-1	0.317174	0.397166
tRNA-Leu-CAA-2-1	Leu	Leu-CAA	TTG	GtRNAdb	chr13:21200203-21200308	+	GTCAGGATGGCCGAGTGGTCTAAGGCGCCAGACTCAAGTTCTGGTCTCCGTATGGAGGCGTGGGTTCGAATCCCACTTCTGACACCA	)))))))..)))...........(((.))))).......(((((.))))....((((..))))).......((((((((((((....	78.1	26.6		3698.42	2379.92	2457.75	2186.92	3329.5	1099.25		0.505723	1.29028		tRNA-Leu-CAA-2-1	0.296087	0.367688
tRNA-Leu-CAA-3-1	Leu	Leu-CAA	TTG	GtRNAdb	chr11:58302473-58302580	-	GTCAGGATGGCCGAGTGGTCTAAGGCGCCAGACTCAAGTTCTGGTCTCCGAATGGAGGCGTGGGTTCGAATCCCACTTCTGACACCA	)))))))..)))...........(((.))))).......(((((.))))....((((..))))).......((((((((((((....	75.6	23.2		5414.42	5372.92	2892.75	4154.42	8389.5	1504.25		0.940168	0.973798		tRNA-Leu-CAA-3-1	0.0267947	-0.0383048
tRNA-Leu-CAA-4-1	Leu	Leu-CAA	TTG	GtRNAdb	chr13:21914837-21914943	+	GTCAGGATGGCCGAGTGGTCTAAGGCGCCAGACTCAAGTTCTGGTCTCCGTGTGGAGGCGTGGGTTCGAATCCCACTTCTGACACCA	)))))))..)))...........(((.))))).......(((((.))))....((((..))))).......((((((((((((....	75.1	24.3		4804.42	3530.42	2121.25	2916.92	5531.17	747.75		0.763337	1.13705		tRNA-Leu-CAA-4-1	0.117284	0.18529
tRNA-Leu-CAG-1-1	Leu	Leu-CAG	CTG	GtRNAdb	chr1:171065983-171066066	+	GTCAGGATGGCCGAGCGGTCTAAGGCGCTGCGTTCAGGTCGCAGTCTCCCCTGGAGGCGTGGGTTCGAATCCCACTCCTGACACCA	)))))))..)))...........(((.))))).......(((((.))))...((((..))))).......((((((((((((....	78.2	30.7		1660.08	1095.58	1216.08	1071.08	1321.17	559.833		0.353217	1.34541		tRNA-Leu-CAG-1-1	0.451958	0.428041
tRNA-Leu-CAG-2-1	Leu	Leu-CAG	CTG	GtRNAdb	chr1:171038613-171038696	+	GTCAGGATGGCCGAGCGGTCTAAGGCGCTGCGTTCAGGTCGCAGTCTCCCCTGGAGGCGTGGGTTCGAATCCCACTTCTGACACCA	)))))))..)))...........(((.))))).......(((((.))))...((((..))))).......((((((((((((....	77.3	29.8		3837.58	2508.25	3772.75	2289.58	3337.83	1853.17		0.414615	1.35265		tRNA-Leu-CAG-2-1	0.382355	0.435785
tRNA-Leu-CAG-3-1	Leu	Leu-CAG	CTG	GtRNAdb	chr8:38213200-38213283	+	GTCAGGATGGCCGAGTGGTCTAAGGAGCTGTGTTCAGGTCGCAGTCTCCCCTGGAGGCGTGGGTTCGAATCCCACTCCTGACACCA	)))))))...))...........((..))))).......(((((.))))...((((..))))).......((((((((((((....	70.6	27		1491.08	770.25	740.25	949.083	1070.33	326		0.491672	1.27977		tRNA-Leu-CAG-3-1	0.308324	0.355879
tRNA-Leu-CAG-4-1	Leu	Leu-CAG	CTG	GtRNAdb	chr3:24163024-24163107	-	GTCAGGATGGCCGAGCAGTCTAAGGCACTGCGTTCAGGTCGCAGTCTCCCCTGGAGGCGTGGATTCGAATCCCACTCCTGACACCA	)))))))..)))...........(((.))))).......(((((.))))...((((..)))).........(((((((((((....	60.3	29.9		1009	448.417	358.917	620.75	721.667	138.5		0.630036	1.22649		tRNA-Leu-CAG-4-1	0.200634	0.294539
tRNA-Leu-TAA-1-1	Leu	Leu-TAA	TTA,TTG	GtRNAdb	chr19:12011085-12011168	-	ACCAGAATGGCCGAGTGGTTAAGGCGTTGGACTTAAGATCCAATGGATTTATATCCGCGTGGGTTCGAACCCCACTTCTGGTACCA	)))))))..)))..........(((.))))).......(((((.))))....((((..))))).......((((((((((((....	86.4	31.4		205	167.333	360.333	107	158.833	161.5		0.205337	1.71451		tRNA-Leu-TAA-1-1	0.687532	0.777795
tRNA-Leu-TAA-2-1	Leu	Leu-TAA	TTA,TTG	GtRNAdb	chr10:12922570-12922653	-	ACCAGGATGGCCGAGTGGTTAAGGCGTTGGACTTAAGATCCAATGGACATATGTCTGCGTGGGTTCGAACCCCACTCCTGGTACCA	)))))))..)))..........(((.))))).......(((((.))))....((((..))))).......((((((((((((....	84	26.6		4339.5	6685	2866.08	3002	5505.5	3259.5		0.328622	1.18047		tRNA-Leu-TAA-2-1	0.483303	0.239361
tRNA-Leu-TAA-3-1	Leu	Leu-TAA	TTA,TTG	GtRNAdb	chr13:21848021-21848104	-	ACTGGGATGGCTGAGTGGTTAAGGCGTTGGACTTAAGATCCAATGGGCGGTTGCCTGCGTGGGTTCGAACCCCACTCCCAGTACCA	)))))))..)))..........(((.))))).......(((((.))))....((((..))))).......((((((((((((....	79	20		9	11	6	8	17	5.66667		0.557723	0.847826		tRNA-Leu-TAA-3-1	0.253581	-0.23816
tRNA-Leu-TAA-4-1	Leu	Leu-TAA	TTA,TTG	GtRNAdb	chrX:161135133-161135216	+	GATGGGATGGCTGAGAGGTTAAGGCTTTGGACTTAAGATCCAATGGGCAGATGCCTGCGTGGGTTTGAACCCCACTCCCAATACCA	).)))))..)))..........(((.))))).......(((((.))))....((((..))))).......((((((((((.(....	55.3	11.9		4	5	0	3.5	4.5	1		1	1		tRNA-Leu-TAA-4-1	0	0
tRNA-Leu-TAG-1-1	Leu	Leu-TAG	CTA,CTG	GtRNAdb	chr11:69124240-69124322	+	GGTAGCGTGGCCGAGCGGTCTAAGGCGCTGGATTTAGGCTCCAGTCTCTTCGGAGGCGTGGGTTCGAATCCCACCGCTGCCACCA	)))))))..)))...........(((.))))).......(((((.)))....(((..))))).......((((((((((((....	75.2	21.7		559.5	777.167	2045	583	851	809.333		0.46917	1.50743		tRNA-Leu-TAG-1-1	0.32867	0.59209
tRNA-Leu-TAG-2-1	Leu	Leu-TAG	CTA,CTG	GtRNAdb	chr14:51082829-51082911	-	GGTAGTGTGGCCGAGCGGTCTAAGGCGCTGGATTTAGGCTCCAGTCTCTTCGGAGGCGTGGGTTCGAATCCCACCACTGCCACCA	)))))))..)))...........(((.))))).......(((((.)))....(((..))))).......((((((((((((....	74.5	22.1		311.5	536.333	999.333	377.5	617	370.333		0.563229	1.3534		tRNA-Leu-TAG-2-1	0.249315	0.436589
tRNA-Leu-TAG-3-1	Leu	Leu-TAG	CTA,CTG	GtRNAdb	chr7:120835478-120835560	-	GGTAGCGTGGCCGAGTGGTCTAAGGCGCTGGATTTAGGCTCCAGTCATTTCGATGGCGTGGGTTCGAATCCCACCGCTGCCACCA	)))))))..)))...........(((.))))).......(((((..))....((...))))).......((((((((((((....	73.9	16.8		516.5	650.667	2000.5	510.5	636.167	779.333		0.413006	1.64469		tRNA-Leu-TAG-3-1	0.384044	0.717813
tRNA-Lys-CTT-1-1	Lys	Lys-CTT	AAG	GtRNAdb	chrX:136195731-136195804	-	GCCCAGCTAGCTCAGTTGGTAGAGCGTGGGACTCTTAATCCTAGGGTCGTGGGTTCGAACCCCACGTTGGGCGCCA	)))))))..))))........((((.))))).......(((((.....))))).......((((((((((((....	86.4	16.2		17.6667	38.5833	34	31.1667	26.6667	18		0.654463	1.19011		tRNA-Lys-CTT-1-1	0.184115	0.251095
tRNA-Lys-CTT-12-1	Lys	Lys-CTT	AAG	GtRNAdb	chr3:3123739-3123812	+	GCCCAGCTAGCTCAGTCTGTAGAGCATGAGACTCTTAGTCTCAGGGTCATGGGTTGGAGCCCCATGTTGTGCACCA	)).))))..))))........((((.))))).......(((((.....))))).......(((((((((.((....	51.7	14.9		19.4167	45.5	6	12.5833	21.5	8		0.335023	1.68515		tRNA-Lys-CTT-12-1	0.474925	0.752876
tRNA-Lys-CTT-13-1	Lys	Lys-CTT	AAG	GtRNAdb	chr2:86140983-86141060	-	GCCTAGCTAGTTCAGTCGGTAGAGCATGAGACTCTTAATCTCAGGTTCATGAGTTTGAGCCCCATGTTGGTTTGGCACCA	)))))))..))))........((((.))))).......(((((.....))).).......(.((((((((....((....	51.2	10.2		8520.25	12534.8	5559.5	5124.83	7708.58	5560.25		0.195666	1.44694		tRNA-Lys-CTT-13-1	0.708484	0.533003
tRNA-Lys-CTT-14-1	Lys	Lys-CTT	AAG	GtRNAdb	chr16:47250545-47250618	+	CCCCGGCTAGCTCAGTCAGTAGAGCTTGAGAATCTTAATCTCAGGGTCGTGGGTTGGAGCCCCACGTTGGGCGCCA	.))))))..))))........((((.))))).......(((((.....))))).......(((((((((((.....	52	12.4		144.5	190.417	31.8333	74.3333	158.833	53.6667		0.423141	1.27862		tRNA-Lys-CTT-14-1	0.373515	0.354584
tRNA-Lys-CTT-2-1	Lys	Lys-CTT	AAG	GtRNAdb	chr9:90126508-90126581	-	GCCCGGCTAGCTCAGTCGGTAGAGCATGGGACTCTTAATCCCAGGGTCGTGGGTTCGAGCCCCACGTTGGGCGCCA	)))))))..))))........((((.))))).......(((((.....))))).......((((((((((((....	88	18.7		8960.5	13124.3	23349.7	7381.42	9784.83	12478.2		0.206023	1.53265		tRNA-Lys-CTT-2-1	0.686085	0.616028
tRNA-Lys-CTT-3-1	Lys	Lys-CTT	AAG	GtRNAdb	chr3:96428234-96428307	+	GCCCGGCTAGCTCAGTCGGTAGAGCATGAGACTCTTAATCTCAGGGTCGTGGGTTCGAGCCCCACGTTGGGCGCCA	)))))))..))))........((((.))))).......(((((.....))))).......((((((((((((....	87.8	19		16634.3	24143.6	34575.8	12789.4	17980.6	24215.2		0.070622	1.37044		tRNA-Lys-CTT-3-1	1.15106	0.454635
tRNA-Lys-CTT-4-1	Lys	Lys-CTT	AAG	GtRNAdb	chr3:3149492-3149565	+	GCCCAGCTAGCTCAGTCTGTAGAGCATGAGACTCTTAATCTCAGGGTCGTGAGTTCGAGCCCCACGTTGGGTGCCA	)))))))..))))........((((.))))).......(((((.....))).).......(.((((((((((....	66.7	15.4		437.833	620.833	81.5	287.083	465.917	91.5		0.211132	1.35011		tRNA-Lys-CTT-4-1	0.675445	0.433075
tRNA-Lys-CTT-5-1	Lys	Lys-CTT	AAG	GtRNAdb	chr5:98041089-98041162	-	GCCCAGATAGCTCAGTGGGTAGAGCATGAGACTCTTAATCTCAGGGTCATGGGTTCATGCCCCATGTTGGGTACCA	))))))...))))........((((.))))).......(((((.....))))).......(((((.((((((....	65.8	14.4		452.583	523.167	49	255.75	340.333	22.25		0.130868	1.65728		tRNA-Lys-CTT-5-1	0.883168	0.728815
tRNA-Lys-CTT-6-1	Lys	Lys-CTT	AAG	GtRNAdb	chr9:14958432-14958505	-	GTCCTGCTGGCTCAGTCGGTACAGCATGGGACTCTTAATCCCAGGGTCGTGGGTTCGAGCTCCACGTTGGGTACCA	)))).))..)))..........(((.))))).......(((((.....))))).......(((((((.((((....	61	10.4		181.5	259.583	95.8333	120.583	188.5	86		0.130055	1.359		tRNA-Lys-CTT-6-1	0.885872	0.442541
tRNA-Lys-CTT-7-1	Lys	Lys-CTT	AAG	GtRNAdb	chr1:110904746-110904819	-	GCCTGGCTAGCTCAGTCCATAGAGCATGGGACTCTTAATCCCAGGGTCATGGGTTCGAGCCCCATATTAGGCACCA	))))))...))))........((((.))))).......(((((.....))))).......(((((.((((((....	67.6	19.5		315.167	318.917	50.8333	143.917	208.25	72.6667		0.267737	1.6122		tRNA-Lys-CTT-7-1	0.572291	0.689031
tRNA-Lys-CTT-8-1	Lys	Lys-CTT	AAG	GtRNAdb	chr16:16854263-16854336	+	GCCCAGCTAGCTTAGTTGGTAGAGCATGAGACTCTTAATCTCAGAGTCATGGGTTCAGGCCTCATGTTTGGCACCA	))).)))..))))........((((.))))).......(((((.....))))).......((((((((.(((....	56.1	10.7		409.667	498.25	74.5	286	365.083	34.25		0.0785205	1.43349		tRNA-Lys-CTT-8-1	1.10502	0.519529
tRNA-Lys-CTT-9-1	Lys	Lys-CTT	AAG	GtRNAdb	chr11:74137314-74137388	-	AACCTGGCTAGGTCAGTTGGTAGATCATGAGACTCTTAATCTCAGGGTCATGGGTTCAAGCCCCATGTTGGTTTCCA	)))).)))..))))........((((.))))).......(((((.....))))).......((((((((((((....	54	15.9		6.25	20.6667	0	6.5	8	1		0.48134	1.73656		tRNA-Lys-CTT-9-1	0.317548	0.796232
tRNA-Lys-TTT-1-1	Lys	Lys-TTT	AAA,AAG	GtRNAdb	chr1:133033961-133034034	+	GCCCGGATAGCTCAGTCGGTAGAGCATCAGACTTTTAATCTGAGGGTCCAGGGTTCAAGTCCCTGTTCGGGCGCCA	)))))))..))))........((((.))))).......(((((.....))))).......((((((((((((....	87.8	20.5		7753.08	11539.7	7423	4874.67	6603.75	2909.25		0.0225268	1.85685		tRNA-Lys-TTT-1-1	1.6473	0.892858
tRNA-Lys-TTT-2-1	Lys	Lys-TTT	AAA,AAG	GtRNAdb	chr7:28793987-28794060	-	GCCTGGATAGCTCAGTCGGTAGAGCATCAGACTTTTAATCTGAGGGTCCAGGGTTCAAGTCCCTGTTCAGGCGCCA	)))))))..))))........((((.))))).......(((((.....))))).......((((((((((((....	86.8	21.1		5427.33	7868.25	1357	3132.67	4275.33	797.75		0.134337	1.78565		tRNA-Lys-TTT-2-1	0.871805	0.836448
tRNA-Lys-TTT-3-1	Lys	Lys-TTT	AAA,AAG	GtRNAdb	chr13:21971787-21971860	+	GCCTGGATAGCTCAATTGGTAGAGCATCAGACTTTTAATCTGAGGGTTCAGGGTTCAAGTCCCTGTTCAGGCGCCA	)))))))..))))........((((.))))).......(((((.....))))).......((((((((((((....	82.7	21.1		290.417	470.333	99	191	305.667	57.75		0.103901	1.55073		tRNA-Lys-TTT-3-1	0.983382	0.632947
tRNA-Lys-TTT-4-1	Lys	Lys-TTT	AAA,AAG	GtRNAdb	chr16:3012434-3012507	-	GCCCAGCCAGCTCAGTAGGTAGAGTATGAGACTTTTAATCTCAGGGTGGTGGGTTCGAGCCCCATGTTGGGGGCCA	.))))))..))))........((((.))))).......(((((.....))))).......(((((((((((.....	54	11.8		6	13.75		4	5.83333			0.342466	2.00847		tRNA-Lys-TTT-4-1	0.465383	1.0061
tRNA-Lys-TTT-5-1	Lys	Lys-TTT	AAA,AAG	GtRNAdb	chr10:87829885-87829958	-	ACCTGGATAGCTCAGTTGGTAGAGCATCAGACTTTTAATCTGAGGCTCCAGGGTTCAAGTCCCTGTTCGAGCCCCA	.).))))..))))........((((.))))).......(((((.....))))).......(((((((((.(.....	63.3	11.4		267.167	480.75	71	207.583	309.333	52.25		0.209653	1.4388		tRNA-Lys-TTT-5-1	0.678499	0.524865
tRNA-Met-CAT-1-1	Met	Met-CAT	ATG	GtRNAdb	chr8:121579228-121579301	-	GCCTCGTTAGCGCAGTAGGTAGCGCGTCAGTCTCATAATCTGAAGGTCGTGAGTTCGATCCTCACACGGGGCACCA	)))))))..))))........((((.)))).........((((.....))))).......((((((((((((....	82.3	21.4		1575.58	2713.75	3441.5	1093.5	2053.67	2333.5		0.0564601	1.41056		tRNA-Met-CAT-1-1	1.24826	0.496273
tRNA-Met-CAT-2-1	Met	Met-CAT	ATG	GtRNAdb	chr13:21167603-21167676	+	GCCTCCTTAGCGCAGTAGGCAGCGCGTCAGTCTCATAATCTGAAGGTCCTGAGTTCGAACCTCAGAGGGGGCACCA	)))))))..))))........((((.)))).........((((.....))))).......((((((((((((....	77.4	22.4		277.583	487.083	1111.33	242.5	369.917	598.417		0.271693	1.54935		tRNA-Met-CAT-2-1	0.565921	0.63166
tRNA-Met-CAT-3-1	Met	Met-CAT	ATG	GtRNAdb	chr13:21326716-21326789	-	GCCTTCTTAGCGCAGTAGGCAGCGCGTCAGTCTCATAATCTGAAGGTCCTGAGTTCGAACCTCAGAGAGGGCACCA	)))))))..))))........((((.)))).........((((.....))))).......((((((((((((....	77.1	22.6		257.583	413.583	441.833	216.5	341.083	415.917		0.0770953	1.1433		tRNA-Met-CAT-3-1	1.11297	0.193201
tRNA-Met-CAT-4-1	Met	Met-CAT	ATG	GtRNAdb	chr13:23317465-23317538	+	GCCTTCTTAGCGCAGTAGGCAGCGCGTCAGTCTCATAATCTGAAGGTCCTGAGTTCGAGCCTCAGAGAAGGCACCA	)))))))..))))........((((.)))).........((((.....))))).......((((((((((((....	76.9	24.4		188.75	283.417	97.8333	116	223.333	96.9167		0.18162	1.30659		tRNA-Met-CAT-4-1	0.740836	0.385807
tRNA-Met-CAT-5-1	Met	Met-CAT	ATG	GtRNAdb	chr15:88641531-88641604	+	GCCTCCTTAGCGCAGTAGGCAGCCCGTCAGTCTCATAATCTGAAGGTCCTGAGTTCAAACCTCAGAGGGGGCACCA	)))))))..).))........((.(.)))).........((((.....))))).......((((((((((((....	67.8	21.3		160.75	246.5	65.5	91	189.167	81.25		0.298676	1.30805		tRNA-Met-CAT-5-1	0.5248	0.387414
tRNA-Met-CAT-6-1	Met	Met-CAT	ATG	GtRNAdb	chr5:109723478-109723551	-	GCCTCCTTAGCATAGTAGGCAGCGCATCAGTCTCATAATCTGAAGGTCCTGAGTTTGAACCTCAGAGGGGTCACCA	).)))))..)).)........(.((.)))).........((((.....))))).......((((((((((.(....	53.1	11.3		34.5	64.1667	22	31.5	33.5	23		0.38824	1.37121		tRNA-Met-CAT-6-1	0.410899	0.455452
tRNA-Phe-GAA-1-1	Phe	Phe-GAA	TTC,TTT	GtRNAdb	chr5:125406054-125406127	-	GCCGAAATAGCTCAGTTGGGAGAGCGTTAGACTGAAGATCTAAAGGTCCCTGGTTCGATCCCGGGTTTCGGCACCA	)))))))..))))........((((.))))).......(((((.....))))).......((((((((((((....	88.9	20.5		1193.5	1398.75	2894.42	966.583	1632.33	1546.83		0.44158	1.32344		tRNA-Phe-GAA-1-1	0.35499	0.404297
tRNA-Phe-GAA-2-1	Phe	Phe-GAA	TTC,TTT	GtRNAdb	chr19:12008544-12008617	+	GCTGAAATAGCTCAGTTGGGAGAGCGTTAGACTGAAGATCTAAAGGTCCCTGGTTCGATCCCGGGTTTCAGCACCA	)))))))..))))........((((.))))).......(((((.....))))).......((((((((((((....	87.2	22		143.667	159.75	836.583	117.75	182.167	360.167		0.419907	1.72705		tRNA-Phe-GAA-2-1	0.376847	0.788314
tRNA-Phe-GAA-3-1	Phe	Phe-GAA	TTC,TTT	GtRNAdb	chr13:21882884-21882957	-	GCCGAAATAGCTCAGTTGGGAGAGCGTTAGACTGAAGATCTAAAGGTCCCTGGTTCAATCCCGGGTTTCGGCACCA	)))))))..))))........((((.))))).......(((((.....))))).......((((((((((((....	87.9	20.5		125.167	135.25	751.417	95.5833	118.333	337.833		0.359906	1.83386		tRNA-Phe-GAA-3-1	0.44381	0.874885
tRNA-Pro-AGG-1-1	Pro	Pro-AGG	CCA,CCC,CCT	GtRNAdb	chr1:165641633-165641705	+	GGCTCGTTGGTCTAGGGGTATGATTCTCGCTTAGGGTGCGAGAGGTCCCGGGTTCAAATCCCGGACGAGCCCCCA	)))))))..))).........(((.))))).......(((((.....))))).......((((((((((((....	70.2	26.4		7333.42	6118.17	5402.83	4245.42	5758.42	2900.5		0.139209	1.46109		tRNA-Pro-AGG-1-1	0.856332	0.547047
tRNA-Pro-CGG-1-1	Pro	Pro-CGG	CCG	GtRNAdb	chr1:165642270-165642342	-	GGCTCGTTGGTCTAGGGGTATGATTCTCGCTTCGGGTGCGAGAGGTCCCGGGTTCAAATCCCGGACGAGCCCCCA	)))))))..))).........(((.))))).......(((((.....))))).......((((((((((((....	70.2	26.4		7631.92	6523.67	6658.83	4462.42	6091.42	3971.5		0.130889	1.43297		tRNA-Pro-CGG-1-1	0.883096	0.519012
tRNA-Pro-TGG-1-1	Pro	Pro-TGG	CCA,CCG	GtRNAdb	chr7:98815414-98815486	+	GGCTCGTTGGTCTAGGGGTATGATTCTCGGTTTGGGTCCGAGAGGTCCCGGGTTCAAATCCCGGACGAGCCCCCA	)))))))..))).........(((.))))).......(((((.....))))).......((((((((((((....	70.5	26.2		7016.92	5666.5	4988.5	3932	5430.5	2578.5		0.156319	1.47994		tRNA-Pro-TGG-1-1	0.805988	0.565535
tRNA-Pro-TGG-2-1	Pro	Pro-TGG	CCA,CCG	GtRNAdb	chr3:51358353-51358425	+	GGCTCGTTGGTCTAGGGGTATGATTCTCGCTTTGGGTGCGAGAGGTCCCGGGTTCAAATCCCGGACGAGCCCCCA	)))))))..))).........(((.))))).......(((((.....))))).......((((((((((((....	70.3	26.4		7581.42	6270.67	5806.83	4384.92	5966.92	3349.5		0.149308	1.43482		tRNA-Pro-TGG-2-1	0.825917	0.520868
tRNA-Pro-TGG-3-1	Pro	Pro-TGG	CCA,CCG	GtRNAdb	chr11:67291138-67291210	+	GGTTTGTTGGTCTAGTGGTATGATTCTCAGTTTGGGTTTGAGAGGTCCTGGGTTCAAATCCCAGACGAGCCCCCA	)))))))..))).........(((.))))).......(((((.....))))).......((((((((((((....	55.7	17.9		19.6667	38.6667	19	31.1667	41.6667	9		0.83273	0.94501		tRNA-Pro-TGG-3-1	0.0794958	-0.0815982
tRNA-Pro-TGG-4-1	Pro	Pro-TGG	CCA,CCG	GtRNAdb	chrX:14702615-14702687	-	GGCTCGTTGGTCTAGGGGTATGATTCTCACTTTGGGTGTGAGAGGTCCTGGGTTCAAATCCCAGGTGAGCCCCCA	)))))))..))).........(((.))))).......(((((.....))))).......((((((((((((....	55.7	22.7		340.667	859.667	1026	593.417	1028.42	1004		0.243025	0.847858		tRNA-Pro-TGG-4-1	0.614348	-0.238106
tRNA-SeC-TCA-1-1	SeC	SeC-TCA	TGA,TGG	GtRNAdb	chr7:19301243-19301330	+	GCCCGGATGATCCTCAGTGGTCTGGGGTGCAGGCTTCAAACCTGTAGCTGTTTAGCGACAGAGTGGTTCAATTCCACCTTTCGGGCGCCA	))))))).)..))))))....(((((()))))).......((((((.)))))....(((((.)))).......(((((.(((((((....	146.4	0		548	278	2824	220	400	1858		0.341414	1.47296		tRNA-SeC-TCA-1-1	0.466718	0.55872
tRNA-Ser-AGA-1-1	Ser	Ser-AGA	TCA,TCC,TCT	GtRNAdb	chr13:21937093-21937175	-	GTAGTCGTGGCCGAGTGGTTAAGGCGATGGACTAGAAATCCATTGGGGTTTCCCCGCGCAGGTTCGAATCCTGCCGACTACGCCA	)))))))..)))..........(((.))))).......(((((.))))...((((..))))).......((((((((((((....	90.3	32.8		1195.58	1138.33	5970.92	726.917	949.667	2013.5		0.332171	2.25058		tRNA-Ser-AGA-1-1	0.478638	1.1703
tRNA-Ser-AGA-2-1	Ser	Ser-AGA	TCA,TCC,TCT	GtRNAdb	chr4:10874063-10874145	+	GTAGTCGTGGCCGAGTGGTTAAGGCGATGGACTAGAAATCCATTGGGGTCTCCCCGCGCAGGTTCGAATCCTGCCGACTACGCCA	)))))))..)))..........(((.))))).......(((((.))))...((((..))))).......((((((((((((....	89.6	32.7		1134.08	1067.33	5955.5	682.083	894.667	2021.5		0.335978	2.26691		tRNA-Ser-AGA-2-1	0.473689	1.18073
tRNA-Ser-AGA-3-1	Ser	Ser-AGA	TCA,TCC,TCT	GtRNAdb	chrX:166909732-166909814	-	GTAGTCGTGGCCAAGTGAGTAAGGCAATGGACTAGAAATCCATTGGGGTCTCCCAGCACAGGTTCAAATCCTGCTGACTATGCCA	)))))))..)))..........(((.))))).......(((((..)))...(((....)))).......((((.(((((((....	56.6	24.6		15.5	29.75	0	3.5	8	0.833333		0.235379	3.66892		tRNA-Ser-AGA-3-1	0.628233	1.87536
tRNA-Ser-CGA-1-1	Ser	Ser-CGA	TCG	GtRNAdb	chr11:69110918-69111000	+	GCTGTGATGGCCGAGTGGTTAAGGCGTTGGACTCGAAATCCAATGGGGTCTCCCCGCGCAGGTTCGAATCCTGCTCACAGCGCCA	)))))))..)))..........(((.))))).......(((((.))))...((((..))))).......((((((((((((....	95.1	29		194.5	143.5	357	168.167	256.333	161.333		0.722833	1.18634		tRNA-Ser-CGA-1-1	0.140962	0.246523
tRNA-Ser-CGA-2-1	Ser	Ser-CGA	TCG	GtRNAdb	chr10:128458463-128458545	-	GTCACGGTGGCCGAGTGGTTAAGGCGTTGGACTCGAAATCCAATGGGGTTTCCCCGCACAGGTTCGAATCCTGTTCGTGACGCCA	)))))))..)))..........(((.))))).......(((((.))))...((((..))))).......((((((((((((....	89.6	28.3		1224	725	2267.67	510.417	823.333	774.667		0.265724	1.99992		tRNA-Ser-CGA-2-1	0.57557	0.999943
tRNA-Ser-CGA-3-1	Ser	Ser-CGA	TCG	GtRNAdb	chr13:22022418-22022500	-	GCTGTGATGGCCGAGTGGTTAAGGCGTTGGACTCGAAATCCAATGGGTTCTTCCCGCGCAGGTTCAAATCCTGCTCACAGCGCCA	)))))))..)))..........(((.))))).......(((((..))......((..))))).......((((((((((((....	90.1	28.2		17.5	26	111.917	12.1667	20.8333	59.1667		0.314486	1.68626		tRNA-Ser-CGA-3-1	0.502399	0.753824
tRNA-Ser-GCT-1-1	Ser	Ser-GCT	AGC,AGT	GtRNAdb	chr13:21994189-21994271	-	GACGAGGTGGCCGAGTGGTTAAGGCGATGGACTGCTAATCCATTGTGCTCTGCACGCGTGGGTTCGAATCCCACCTTCGTCGCCA	)))))))..)))..........(((.))))).......(((((.))))...((((..))))).......((((((((((((....	91	27.6		380.25	297.167	1368.75	175.417	269.083	785.583		0.238497	1.66344		tRNA-Ser-GCT-1-1	0.622517	0.734168
tRNA-Ser-GCT-2-1	Ser	Ser-GCT	AGC,AGT	GtRNAdb	chr2:119046749-119046831	-	GACGAGGTGGCCGAGTGGTTAAGGCGATGGACTGCTAATCCATTGTGCTCTGCACGCATGGGTTCGAATCCCATCCTCGTCGCCA	)))))))..)))..........(((.))))).......(((((.))))...((((..))))).......((((((((((((....	89.7	30.4		966.083	533.667	1938	394.5	523.5	807.25		0.219672	1.99261		tRNA-Ser-GCT-2-1	0.658226	0.994659
tRNA-Ser-GCT-3-1	Ser	Ser-GCT	AGC,AGT	GtRNAdb	chr19:5038303-5038385	-	GACGAGGTGGCCGAGTGGTTAAGGCGATGGACTGCTAATCCATTGTGCTTTGCACGCGTGGGTTCGAATCCCATCCTCGTCGCCA	)))))))..)))..........(((.))))).......(((((.))))...((((..))))).......((((((((((((....	89.1	27		1201.33	882.333	2224.25	537.667	817.083	825.583		0.207258	1.97581		tRNA-Ser-GCT-3-1	0.683488	0.982442
tRNA-Ser-GCT-4-1	Ser	Ser-GCT	AGC,AGT	GtRNAdb	chr11:69063041-69063123	-	GACGAGGTGGCCGAGTGGTTAAGGCGATGGACTGCTAATCCATTGTGCTCTGCACGCGTGGGTTCGAATCCCATCCTCGTCGCCA	)))))))..)))..........(((.))))).......(((((.))))...((((..))))).......((((((((((((....	88.4	26.8		1028.92	576	2406	423.833	574.833	1359.58		0.210627	1.7008		tRNA-Ser-GCT-4-1	0.676487	0.766215
tRNA-Ser-GCT-5-1	Ser	Ser-GCT	AGC,AGT	GtRNAdb	chr13:21492844-21492926	-	GATGAGGTGGCCGAGTGGTTAAGGCGATGGACTGCTAATCCATTGTGCTCTGCACGCATGGGTTCGAATCCCATCCTCATCGCCA	)))))))..)))..........(((.))))).......(((((.))))...((((..))))).......((((((((((((....	88	31.9		48.4167	75.8333	389	29.8333	66.5	356		0.0983324	1.13467		tRNA-Ser-GCT-5-1	1.0073	0.182275
tRNA-Ser-GGA-1-1	Ser	Ser-GGA	TCC,TCT	GtRNAdb	chr11:100538157-100538230	+	GCTGAAATAGCTCAGTTGGGAGAGCATTAGACTGGAGATCTAAAGGTCCCTGGTTTGATCCCGGGTTTCGGCACCA	)))))))..))))........((((.))))).......(((((.....))))).......((((((((((((....	77.6	17.5		64.6667	67.5833	93.5833	44.25	45.9167	52.1667		0.054844	1.58665		tRNA-Ser-GGA-1-1	1.26087	0.665985
tRNA-Ser-TGA-1-1	Ser	Ser-TGA	TCA,TCG	GtRNAdb	chr10:63429475-63429557	-	GCAGCGATGGCCGAGTGGTTAAGGCGTTGGACTTGAAATCCAATGGGGTCTCCCCGCGCAGGTTCGAACCCTGCTCGCTGCGCCA	)))))))..)))..........(((.))))).......(((((.))))...((((..))))).......((((((((((((....	94	29.5		692	467.333	1594.33	407.25	551.833	570.833		0.337042	1.79988		tRNA-Ser-TGA-1-1	0.472316	0.847901
tRNA-Ser-TGA-2-1	Ser	Ser-TGA	TCA,TCG	GtRNAdb	chr13:21924934-21925016	-	GTAGTCGTGGCCGAGTGGTTAAGGCGATGGACTTGAAATCCATTGGGGTTTCCCCGCGCAGGTTCGAATCCTGCCGACTACGCCA	)))))))..)))..........(((.))))).......(((((.))))...((((..))))).......((((((((((((....	90.4	32.9		1185.08	1150.83	5890.75	751.417	969.667	2016		0.335905	2.20136		tRNA-Ser-TGA-2-1	0.473784	1.1384
tRNA-Sup-TCA-1-1	Sup	Sup-TCA	TGA,TGG	GtRNAdb	chr5:5627680-5627751	+	ACCCAGCTAGCTCAGTGGGTAGAGCATGAGACTCAATCTCAGGGTTGTGGGTTCGAGCCCCACATTGGGCGCCA	.)))))...))))........((((.))))).....(((((.....))))).......(((((.(((((.....	58.6	13.1		20.5	24.4167	3.5	10.6667	15.0833	0		0.0653749	1.88026		tRNA-Sup-TCA-1-1	1.18459	0.910931
tRNA-Sup-TTA-1-1	Sup	Sup-TTA	TAA	GtRNAdb	chr13:21795798-21795881	+	ACTGGGATGGCTGAGTGGTTAAGGCCTTGGACTTTAGATCCAATGGGCGGATGCCTGCGTGGGTTCAAACCCCACTCCCAGTACCA	)))))))..)))..........(((.))))).......(((((.))))....((((..))))).......((((((((((((....	71.4	20.7		3	3	1.5	0	2	0		0.0927353	3.75		tRNA-Sup-TTA-1-1	1.03275	1.90689
tRNA-Thr-AGT-1-1	Thr	Thr-AGT	ACA,ACC,ACT	GtRNAdb	chr7:35234769-35234843	-	GGCGCCGTGGCTTAGTTGGTTAAAGCGCCTGTCTAGTAAACAGGAGATCCTGGGTTCGAATCCCAGCGGTGCCTCCA	)))))))..)))).........((((.))))).......(((((.....))))).......((((((((((((....	82.6	21		239	230.167	2647.58	171.5	215.417	841.083		0.396804	2.53807		tRNA-Thr-AGT-1-1	0.401424	1.34373
tRNA-Thr-AGT-2-1	Thr	Thr-AGT	ACA,ACC,ACT	GtRNAdb	chr13:23450621-23450695	+	GGCTCCGTGGCTTAGCTGGTTAAAGCGCCTGTCTAGTAAACAGGAGATCCTGGGTTCGAATCCCAGCGGGGCCTCCA	)))))))..)))).........((((.))))).......(((((.....))))).......((((((((((((....	81.4	20.9		80	74.5	298.417	56.5	76.3333	135.75		0.352511	1.68632		tRNA-Thr-AGT-2-1	0.452827	0.753876
tRNA-Thr-AGT-3-1	Thr	Thr-AGT	ACA,ACC,ACT	GtRNAdb	chr11:69110464-69110538	+	GGCGCCGTGGCTTAGCTGGTTAAAGCGCCTGTCTAGTAAACAGGAGATCCTGGGTTCGAATCCCAGCGGTGCCTCCA	)))))))..)))).........((((.))))).......(((((.....))))).......((((((((((((....	80.1	21		249	218.333	2657.92	165.5	206.167	838.75		0.392941	2.58196		tRNA-Thr-AGT-3-1	0.405673	1.36847
tRNA-Thr-AGT-4-1	Thr	Thr-AGT	ACA,ACC,ACT	GtRNAdb	chr13:21856020-21856094	+	GGCTCCGTGGCTTAGCTGGTTAAAGCGCCTGTCTAGTAAACAGGAGATCCTGGGTTCAAATCCCAGCGGGGCCTCCA	)))))))..)))).........((((.))))).......(((((.....))))).......((((((((((((....	80.4	21		34.5	46.5	435	30	43	123.5		0.407921	2.62595		tRNA-Thr-AGT-4-1	0.389424	1.39284
tRNA-Thr-AGT-5-1	Thr	Thr-AGT	ACA,ACC,ACT	GtRNAdb	chr13:22030099-22030173	-	GGCCTTGTGGCTTAGCTGGTCAAAGCGCCTGTCTAGTAAACAGGAGATCCTGGGTTCGAATCCCAGCAAGGCCTCCA	)))))))..)))).........((((.))))).......(((((.....))))).......((((((((((((....	81.9	22.7		26	62	48.25	28	50	17.75		0.28791	1.42298		tRNA-Thr-AGT-5-1	0.540743	0.508912
tRNA-Thr-AGT-6-1	Thr	Thr-AGT	ACA,ACC,ACT	GtRNAdb	chr13:21249193-21249267	-	GGCTCTGTGGCTTAGCTGGTTAAAGCGCCTGTCTAGTAAACAGGAGATCCTGGGTTCAAATCCCAGCAGGGCCTCCA	)))))))..)))).........((((.))))).......(((((.....))))).......((((((((((((....	79.7	21.3		23.1667	36.3333	48.5	24.3333	26	21.5		0.278313	1.50348		tRNA-Thr-AGT-6-1	0.555467	0.588306
tRNA-Thr-AGT-7-1	Thr	Thr-AGT	ACA,ACC,ACT	GtRNAdb	chr14:58818152-58818226	-	GGCACCGTGGCTTAGTTGGTTAAAGCGCCTGTCTAGTAAACAGGAGATCCTGGGTTCGAATTCCAGCGGTGCCTCCA	)))))))..)))).........((((.))))).......(((((.....))))).......((((((((((((....	75.6	23.2		24.5	17.1667	5.66667	5	4.58333	4.33333		0.170039	3.4012		tRNA-Thr-AGT-7-1	0.769451	1.76604
tRNA-Thr-CGT-1-1	Thr	Thr-CGT	ACG	GtRNAdb	chr16:13437322-13437394	+	GGCGCGGTGGCCAAGTGGTAAGGCGTCGGTCTCGTAAACCGAAGATCACGGGTTCGAACCCCGTCCGTGCCTCCA	)))))))..))).........(((.))))).......(((((.....))))).......((((((((((((....	79.6	23.6		176.333	119.25	1657.5	105.5	134.75	487.5		0.396503	2.68373		tRNA-Thr-CGT-1-1	0.401754	1.42424
tRNA-Thr-CGT-2-1	Thr	Thr-CGT	ACG	GtRNAdb	chr11:79704649-79704721	+	GGCGCGGTGGCCAAGTGGTAAGGCGTCGGTCTCGTAAACCGAAGATCGCGGGTTCGAACCCCGTCCGTGCCTCCA	)))))))..))).........(((.))))).......(((((.....))))).......((((((((((((....	78.3	20.1		277.333	246.083	1375.5	161.167	250.417	498.5		0.354672	2.08653		tRNA-Thr-CGT-2-1	0.450174	1.06111
tRNA-Thr-CGT-3-1	Thr	Thr-CGT	ACG	GtRNAdb	chr13:21322812-21322886	+	GGCTCCATGGCTTAGCTGGTTAAAGCGCCTGTCTCGTAAACAGGAGATCCTGGGTTCGACTCCCAGTGGGGCCTCCA	)))))))..)))).........((((.))))).......(((((.....))))).......((((((((((((....	78.2	21.2		28.25	39	42	27	34.5	21.5		0.27918	1.31627		tRNA-Thr-CGT-3-1	0.554116	0.39645
tRNA-Thr-CGT-4-1	Thr	Thr-CGT	ACG	GtRNAdb	chr13:21264579-21264653	+	GGCTCCGTGGCTTAGTTGGCTAAAGCGCCTGTCTCGTAAACAGGAGATCCTGGGTTCGAATCCCAGTGGGGCCTCCA	)))))))..)))).........((((.))))).......(((((.....))))).......((((((((((((....	76.5	18.2		59.6667	73.8333	77.5	52.8333	78.75	42		0.407898	1.21555		tRNA-Thr-CGT-4-1	0.389448	0.281615
tRNA-Thr-TGT-1-1	Thr	Thr-TGT	ACA,ACG	GtRNAdb	chr13:21275955-21276029	+	GGCTCCATGGCTTAGTTGGTTAAAGCGCCTGTCTTGTAAACAGGAGATCCTGGGTTCGAATCCCAGTGGGGCCTCCA	)))))))..)))).........((((.))))).......(((((.....))))).......((((((((((((....	83.6	21.3		61.6667	76.1667	91.1667	37.3333	63.75	51.8333		0.0827465	1.49755		tRNA-Thr-TGT-1-1	1.08225	0.582602
tRNA-Thr-TGT-2-1	Thr	Thr-TGT	ACA,ACG	GtRNAdb	chr14:51088649-51088722	+	GGCCCTATAGCTCAGGGGTTAGAGCACTGGTCTTGTAAACCAGGGGTCGCGAGTTCAAATCTCGCTGGGGCCTCCA	)))))))..))))........((((.))))).......(((((.....))))).......((((((((((((....	78	23.2		490.25	534	5896	306	481.5	1780.5		0.390097	2.6948		tRNA-Thr-TGT-2-1	0.408827	1.43018
tRNA-Thr-TGT-3-1	Thr	Thr-TGT	ACA,ACG	GtRNAdb	chr11:48853618-48853691	+	GGCTCCATAGCTCAGGGGTTAGAGCACTGGTCTTGTAAACCAGGGGTCGCGAGTTCAAATCTCGCTGGGGCCTCCA	)))))))..))))........((((.))))).......(((((.....))))).......((((((((((((....	78.8	24.1		513.25	562.333	6019	328.333	505.5	1837.5		0.389923	2.65582		tRNA-Thr-TGT-3-1	0.409021	1.40916
tRNA-Trp-CCA-1-1	Trp	Trp-CCA	TGG	GtRNAdb	chr11:62746014-62746086	-	GACCTCGTGGCGCAATGGTAGCGCGTCTGACTCCAGATCAGAAGGTTGCGTGTTCAAATCACGTCGGGGTCACCA	)))))))..)))).......((((.))))).......(((((.....))))).......((((((((((((....	75.7	22.7		288	334.5	3359.5	234.25	360.25	1108		0.415674	2.33891		tRNA-Trp-CCA-1-1	0.381247	1.22584
tRNA-Trp-CCA-2-1	Trp	Trp-CCA	TGG	GtRNAdb	chr10:91181411-91181483	-	GACCTCGTGGCGCAACGGTAGCGCGTCTGACTCCAGATCAGAAGGCTGCGTGTTCGAATCACGTCGGGGTCACCA	)))))))..)))).......((((.))))).......(((((.....))))).......((((((((((((....	74.3	22.7		670.667	901.667	4478.83	509.833	774	1468.33		0.368788	2.19869		tRNA-Trp-CCA-2-1	0.433223	1.13665
tRNA-Trp-CCA-3-1	Trp	Trp-CCA	TGG	GtRNAdb	chr11:69041825-69041897	+	GGCCTCGTGGCGCAACGGTAGCGCGTCTGACTCCAGATCAGAAGGTTGCGTGTTCAAATCACGTCGGGGTCACCA	)))))))..)))).......((((.))))).......(((((.....))))).......((((((((((((....	73.4	20.4		285.833	351.167	3423.83	210.083	354.75	1112.33		0.404945	2.42125		tRNA-Trp-CCA-3-1	0.392604	1.27575
tRNA-Trp-CCA-4-1	Trp	Trp-CCA	TGG	GtRNAdb	chr13:23498105-23498177	+	GACCTCGTGGCGCAACGGTAGCGCGTCTGACTCCAGATCAGAAGGTTGCGTGTTCAAATCACGTCGGGGTCACCA	)))))))..)))).......((((.))))).......(((((.....))))).......((((((((((((....	73.3	22.7		332.833	342.167	3428.33	244.583	315.75	1140.33		0.394206	2.41278		tRNA-Trp-CCA-4-1	0.404277	1.2707
tRNA-Trp-CCA-5-1	Trp	Trp-CCA	TGG	GtRNAdb	chr11:61407915-61407987	-	GACCTCGTGGCGCAATGGTAGCGCGTCTGACTCCAGATCAGAAGGTTGCGTGTTCAAGTCACGTCGGGGTCACCA	)))))))..)))).......((((.))))).......(((((.....))))).......((((((((((((....	75.1	22.7		735.5	1125	5045	669.5	1067.5	1583		0.402245	2.07997		tRNA-Trp-CCA-5-1	0.395509	1.05656
tRNA-Trp-CCA-6-1	Trp	Trp-CCA	TGG	GtRNAdb	chr10:23777082-23777154	-	GACCTCGTGGCACAATGGTAGCACGTCTGACTCCAGATCAGAAGGTTGCGTGTTCAAATCACGTCGGGGTCACCA	)))))))..)..).......(..(.))))).......(((((.....))))).......((((((((((((....	63.4	14.8		298.5	350.5	3375.5	208.75	323.75	1099		0.393617	2.46675		tRNA-Trp-CCA-6-1	0.404926	1.30261
tRNA-Tyr-GTA-1-1	Tyr	Tyr-GTA	TAC,TAT	GtRNAdb	chr13:23425645-23425734	-	CCTTCGATAGCTCAGTTGGTAGAGCGGAGGACTGTAGATCCTTAGGTCGCTGGTTCGAATCCGGCTCGAAGGACCA	)))))))..))))........((((.))))).......(((((.....))))).......((((((((((((....	78	27.9		2447.83	2718	4620	1401.5	2106.67	2329.83		0.120316	1.67623		tRNA-Tyr-GTA-1-1	0.919677	0.745221
tRNA-Tyr-GTA-2-1	Tyr	Tyr-GTA	TAC,TAT	GtRNAdb	chr5:30888082-30888171	+	CCTTCGATAGCTCAGTTGGTAGAGCGGAGGACTGTAGATCCTTAGGTCGCTGGTTCGATTCCGGCTCGAAGGACCA	)))))))..))))........((((.))))).......(((((.....))))).......((((((((((((....	77.9	27.8		6974.17	7811.33	17536.5	4307.5	6395	8421.83		0.206431	1.6901		tRNA-Tyr-GTA-2-1	0.685225	0.757107
tRNA-Tyr-GTA-3-1	Tyr	Tyr-GTA	TAC,TAT	GtRNAdb	chr3:19628781-19628870	+	CCTTCGATAGCTCAGCTGGTAGAGCGGAGGACTGTAGATCCTTAGGTCGCTGGTTCGATTCCGGCTCGAAGGACCA	)))))))..))))........((((.))))).......(((((.....))))).......((((((((((((....	75.5	27.9		6902.33	7878.67	17632	4378.58	6395.58	8454.5		0.209805	1.68566		tRNA-Tyr-GTA-3-1	0.678185	0.753314
tRNA-Tyr-GTA-4-1	Tyr	Tyr-GTA	TAC,TAT	GtRNAdb	chr3:19628354-19628447	+	CCTTCGATAGCTCAGCTGGTAGAGCGGAGGACTGTAGATCCTTAGGTCGCTGGTTCGACTCCGGCTCGAAGGACCA	)))))))..))))........((((.))))).......(((((.....))))).......((((((((((((....	72.5	27.9		4374.17	4591.17	4485.5	2739.08	4486.75	1992.5		0.180866	1.45914		tRNA-Tyr-GTA-4-1	0.742642	0.545118
tRNA-Tyr-GTA-5-1	Tyr	Tyr-GTA	TAC,TAT	GtRNAdb	chr13:23428737-23428826	-	CTTTCGATAGTTCAGTTGGTAGAGCGGAGGACTGTAGATCCTTAGGTCGCTGGTTCGAGTCCGGCTCGAAGGACCA	)))))))..))))........((((.))))).......(((((.....))))).......((((((((((((....	66.4	20.3		49.3333	52.5	40	55.4167	39.3333	16.3333		0.360406	1.27682		tRNA-Tyr-GTA-5-1	0.443207	0.352554
tRNA-Val-AAC-1-1	Val	Val-AAC	GTA,GTC,GTT	GtRNAdb	chr3:30601269-30601342	+	GTTTCCGTAGTGTAGTGGTTATCACGTTCGCCTAACACGCGAAAGGTCCCCGGTTCGAAACCGGGCGGAAACACCA	)))))))..)))..........(((.))))).......(((((.....))))).......((((((((((((....	79.4	30.1		3498.08	6687.75	15386.2	3681.67	6156.5	8541.17		0.39536	1.39135		tRNA-Val-AAC-1-1	0.403007	0.476481
tRNA-Val-AAC-2-1	Val	Val-AAC	GTA,GTC,GTT	GtRNAdb	chr13:23285400-23285473	+	GTTTCCGTAGTGTAGTGGTCATCACGCTCGCCTAACACGCGAGAGGTCCCCGGTTCGAAACCGGGCGGAAACACCA	)))))))..)))..........(((.))))).......(((((.....))))).......((((((((((((....	79.1	30.1		1062.92	1397.92	3677.58	833.5	1288.75	1972.08		0.315584	1.49925		tRNA-Val-AAC-2-1	0.500885	0.584238
tRNA-Val-AAC-3-1	Val	Val-AAC	GTA,GTC,GTT	GtRNAdb	chr13:23401072-23401145	-	GTTTCCGTAGTGTAGTGGTCATCACGCTCGCCTAACACGCGAGAGGTCCCCGGTTCGAAACCGGGCGGGAACACCA	)))))))..)))..........(((.))))).......(((((.....))))).......((((((((((((....	78.7	28.4		638.417	1086.25	3439.58	577.5	960.25	1667.08		0.363746	1.61139		tRNA-Val-AAC-3-1	0.439201	0.68831
tRNA-Val-AAC-4-1	Val	Val-AAC	GTA,GTC,GTT	GtRNAdb	chr13:23298780-23298853	+	GTTTCTGTAGTGTAGTGGTTATCACGCTCGCCTAACACGCGAGAGGTCCCCGGTTCGAAACCGGGCAGAAACACCA	)))))))..)))..........(((.))))).......(((((.....))))).......((((((((((((....	78.4	30.5		253.917	359.25	1784.5	312.667	395.5	610.167		0.47027	1.81871		tRNA-Val-AAC-4-1	0.327653	0.862916
tRNA-Val-AAC-5-1	Val	Val-AAC	GTA,GTC,GTT	GtRNAdb	chr13:22015790-22015863	-	GTTTCCGTAGTGTAGTGGTTATCACATTCGCCTAACACGCGAAAGGTCCCCGGTTCGAAACCGGGCGGAAACACCA	)))))))..)))..........(((.))))).......(((((.....))))).......((((((((((((....	78.1	30		2414.08	5503.33	13894.3	2324.42	4325.75	8075.83		0.310955	1.48117		tRNA-Val-AAC-5-1	0.507302	0.56674
tRNA-Val-AAC-6-1	Val	Val-AAC	GTA,GTC,GTT	GtRNAdb	chr4:139430505-139430577	-	GGTGATATAGCTCAGTGGTGAGAGCATTTGCCTAACATGCAAAAGTCCTGGGTTCAATTCCCAGTACCATAGCCA	.))).))..))))........((((.))))).......(((((....))))).......(((((((.(((.....	68.9	15		3	3		2.66667	2.33333			0.204833	1.2		tRNA-Val-AAC-6-1	0.688601	0.263034
tRNA-Val-CAC-1-1	Val	Val-CAC	GTG	GtRNAdb	chr13:23307628-23307701	+	GTTTCCGTAGTGTAGTGGTTATCACGCTCGCCTCACACGCGAGAGGTCCCCGGTTCGAAACCGGGCGGAAACACCA	)))))))..)))..........(((.))))).......(((((.....))))).......((((((((((((....	79.1	30.1		2190.33	5154.42	13885	2235.42	4152.25	7993.58		0.33838	1.47621		tRNA-Val-CAC-1-1	0.470595	0.561898
tRNA-Val-CAC-2-1	Val	Val-CAC	GTG	GtRNAdb	chr1:171111442-171111515	+	GTTTCCGTAGTGTAGTGGTTATCACGTTCGCCTCACACGCGAAAGGTCCCCGGTTCGAAACCGGGCGGAAACACCA	)))))))..)))..........(((.))))).......(((((.....))))).......((((((((((((....	79.4	30.1		4223.25	7505.83	17775.2	4260.67	7030.42	9318.67		0.393709	1.43157		tRNA-Val-CAC-2-1	0.404824	0.517596
tRNA-Val-CAC-3-1	Val	Val-CAC	GTG	GtRNAdb	chr13:23300121-23300194	+	GTTTCCGTAGTGTAGTGGTCATCACGCTCGCCTCACACGCGAGAGGTCCCCGGTTCGAAACCGGGCGGGAACACCA	)))))))..)))..........(((.))))).......(((((.....))))).......((((((((((((....	78.7	28.4		708.417	1288.25	3673.42	670.667	1047.75	1749.08		0.344393	1.63521		tRNA-Val-CAC-3-1	0.462946	0.709474
tRNA-Val-CAC-4-1	Val	Val-CAC	GTG	GtRNAdb	chr6:10100370-10100443	+	GTTTCTGTAGTGTAGTGGTTATCACGTTCGCCTCACACGCGAAAGGTCCCCGGTTCGAAACCGGGCAGAAACACCA	)))))))..)))..........(((.))))).......(((((.....))))).......((((((((((((....	78.7	30.5		1752.75	2116.17	708.417	1756.33	2276.58	403.667		0.764055	1.03172		tRNA-Val-CAC-4-1	0.116875	0.0450583
tRNA-Val-CAC-5-1	Val	Val-CAC	GTG	GtRNAdb	chr13:23412076-23412149	-	GTTTTTGTAGTGTAGCGGTTATCACGCTCGCCTCACACGCGAGAGGTCCTCGGTTCAAAACCCAGTGGAAACACCA	)))))))..)))..........(((.))))).......(((((.....)).)).......((.(((((((((....	58.2	12.2		69.0833	80.3333	2.33333	81.5833	105.583	6.5		0.150293	0.783563		tRNA-Val-CAC-5-1	0.823061	-0.351879
tRNA-Val-CAC-7-1	Val	Val-CAC	GTG	GtRNAdb	chr3:59474925-59474997	-	GTTTCTGTAGTGTAGTGGTTTCACATTTGCCTCACATGCAAAAGGTCCCCGGTTCTCAACCGGGCAGAAACACCA	)))))))..))).........(((.))))).......(((((.....))))).......((((((((((((....	55.4	30		45.6667	46.9167	62	42	63	30.6667		0.691572	1.13943		tRNA-Val-CAC-7-1	0.160162	0.188318
tRNA-Val-TAC-1-1	Val	Val-TAC	GTA,GTG	GtRNAdb	chr19:12011930-12012003	+	GGTTCCATAGTGTAGCGGTTATCACGTCTGCTTTACACGCAGAAGGTCCTGGGTTCGAGCCCCAGTGGAACCACCA	)))))))..)))..........(((.))))).......(((((.....))))).......((((((((((((....	80.5	28.2		5104.75	4641.25	9921	4959.33	7107.25	4176		0.683847	1.21083		tRNA-Val-TAC-1-1	0.165041	0.275996

## Sheet: UCOUNTS
tRNA Information												Count
Isodecoder	Isotype	Isoacceptor	Codon	Source	Locus	Stand	Sequence	Structure	tRNAscanScore	tRNAscanSSS		AGA-2	AGA-3	AGA-1	AAA-1	AAA-3	AAA-2
mtdbD00002042-Phe-GAA	Phe	Phe-GAA	TTC,TTT	mttRNAdb	chrM	.	GTTAATGTAGCTTAATAACAAAGCAAAGCACTGAAAATGCTTAGATGGATAATTGTATCCCATAAACACCA	(((.(((..((((.......)))).(((((.......)))))....(((((....)))))))).)))....	.	.		151	187	1721	99	113	748
mtdbD00002043-Val-TAC	Val	Val-TAC	GTA,GTG	mttRNAdb	chrM	.	CATAGTGTAGCTTAATATTAAAGCATCTGGCCTACACCCAGAAGATTTCATGACCAATGAACACTCTGACCA	((.((((..((((.......)))).(((((.......)))))....(((((.....))))))))).))....	.	.		6304	7492	14260	4142	5626	8636
mtdbD00002044-Leu-TAA	Leu	Leu-TAA	TTA,TTG	mttRNAdb	chrM	.	ATTAGGGTGGCAGAGCCAGGAAATTGCGTAAGACTTAAAACCTTGTTCCCAGAGGTTCAAATCCTCTCCCTAATACCA	(((((((..((((..........))))(((((.........)))))....(((((.......))))))))))))....	.	.		555	814	955	414	538	673
mtdbD00002045-Ile-GAT	Ile	Ile-GAT	ATA,ATC,ATT	mttRNAdb	chrM	.	AGAAATATGTCTGATAAAAGAATTACTTTGATAGAGTAAATTATAGAGGTTCAAGCCCTCTTATTTCTACCA	(((((((..(((......))).(((((.......))))).....(((((.......))))))))))))....	.	.		235	408	2257	173	237	1334
mtdbD00002046-Gln-TTG	Gln	Gln-TTG	CAA,CAG	mttRNAdb	chrM	.	TAGGATAAGGTGTTTAGGTAGCACGGAGAATTTTGAATTCTTAAGTGTAGGTTCAATTCCTATTGTCCTAGCCA	(((((((..((((.......)))).(((((.......)))))....(((((.......))))))))))))....	.	.		1971	3232	10114	1423	2193	3515
mtdbD00002047-Met-CAT	Met	Met-CAT	ATG	mttRNAdb	chrM	.	AGTAAGGTCAGCTAATTAAGCTATCGGGCCCATACCCCGAAAACGTTGGTTTAAATCCTTCCCGTACTACCA	((((.((..((((.....)))).(((((.......)))))....(..((.......))..))).))))....	.	.		643	780	2245	499	668	1169
mtdbD00002048-Trp-TCA	Trp	Trp-TCA	TGA,TGG	mttRNAdb	chrM	.	AGAAGTTTAGGATATACTAGTCCGCGAGCCTTCAAAGCCCTAAGAAAACACACAAGTTTAACTTCTGCCA	(((((((..((((......))))..(.((.......)).).....((((......)))))))))))....	.	.		344	501	1153	274	343	2480
mtdbD00002049-Ala-TGC	Ala	Ala-TGC	GCA,GCG	mttRNAdb	chrM	.	GAGGTCTTAGCTTAATTAAAGCAATTGATTTGCATTCAATAGATGTAGGATGAAGTCTTACAGTCCTTACCA	((((.((..((((.....)))).(((((.......)))))....(((((.......))))))).))))....	.	.		3670	8410	6214	2839	4871	47326
mtdbD00002050-Asn-GTT	Asn	Asn-GTT	AAC,AAT	mttRNAdb	chrM	.	TAGATTGAAGCCAGTAATAGGGTATTTAGCTGTTAACTAAATTTTCGTAGGTTTAATTCCTGCCAATCTAGCCA	(((((((..(((........)))((((((.......))))))....(((((.......))))))))))))....	.	.		917	1228	3254	625	860	5593
mtdbD00002051-Cys-GCA	Cys	Cys-GCA	TGC,TGT	mttRNAdb	chrM	.	GGTCTTAAGGTGATATTCATGTCGAATTGCAAATTCGAAGGTGTAGAGAAATCTCTACTAAGACTTCCA	(((((((..((((...)))).(((((.......)))))....(((((......))))))))))))....	.	.		2053	3445	1936	1333	2371	1194
mtdbD00002052-Tyr-GTA	Tyr	Tyr-GTA	TAC,TAT	mttRNAdb	chrM	.	GGTAAAATGGCTGAGTAAGCATTAGACTGTAAATCTAAACACAGAGGTTTAAATCCTCTTTTTACCACCA	(((((((..(((.....))).(((((.......)))))....(((((.......))))))))))))....	.	.		1508	3045	2120	1449	2305	10540
mtdbD00002053-Ser-TGA	Ser	Ser-TGA	TCA,TCG	mttRNAdb	chrM	.	GAGAAAGACATATAGGATATGAGATTGGCTTGAAACCAATTTTAGGGGGTTCGATTCCTTCCTTTCTTACCA	(((((((.((((.....)))).((((((.......)))))*...(((((.......))))))))))))....	.	.		6985	10151	75543	5883	10368	24465
mtdbD00002054-Asp-GTC	Asp	Asp-GTC	GAC,GAT	mttRNAdb	chrM	.	AAGATATTAGTAAAATCAATTACATAACTTTGTCAAAGTTAAATTATAGATCAATAATCTATATATCTTACCA	(((((((..((((......)))).(((((.......)))))....(((((.......))))))))))))....	.	.		80	112	230	73	87	256
mtdbD00002055-Lys-TTT	Lys	Lys-TTT	AAA,AAG	mttRNAdb	chrM	.	CACTATGAAGCTAAGAGCGTTAACCTTTTAAGTTAAAGTTAGAGACCTTAAAATCTCCATAGTGACCA	(((((((..(((...))).(((((.......))))).....((((........)))))))))))....	.	.		137	233	1993	96	133	1344
mtdbD00002056-Gly-TCC	Gly	Gly-TCC	GGA,GGG	mttRNAdb	chrM	.	ACTCCCTTAGTATAATTAATATAACTGACTTCCAATTAGTAGATTCTGAATAAACCCAGAAGAGAGTACCA	((((.((..((((.....)))).(((((.......)))))....((((........)))))).))))....	.	.		9842	23323	22507	9688	19311	36333
mtdbD00002057-Arg-TCG	Arg	Arg-TCG	CGA,CGG	mttRNAdb	chrM	.	TGGTAATTAGTTTAAAAAAAATTAATGATTTCGACTCATTAGATTATGATGATGTTCATAATTACCAACCA	(((((((..((((.....))))((((((.......))))))...(((((......))))))))))))....	.	.		3039	9494	1031	3108	7326	1102
mtdbD00002058-His-GTG	His	His-GTG	CAC,CAT	mttRNAdb	chrM	.	GTGAATATAGTTTACAAAAAACATTAGACTGTGAATCTGACAACAGGAAATAAACCTCCTTATTCACCCCA	(((((((..((((.....)))).(((((.......)))))....((((........)))))))))))....	.	.		13428	25620	30260	11054	20301	137635
mtdbD00002059-Ser-GCT	Ser	Ser-GCT	AGC,AGT	mttRNAdb	chrM	.	AAGAAAGATTGCAAGAACTGCTAATTCATGCTTCCATGTTTAAAAACATGGCTTTCTTACCA	(((((((....((.(((.......))).))...(((((........))))))))))))....	.	.		6433	10774	27225	7545	7745	29196
mtdbD00002060-Leu-TAG	Leu	Leu-TAG	CTA,CTG	mttRNAdb	chrM	.	ACTTTTATAGGATAATAGTAATCCATTGGTCTTAGGAACCAAAAACCTTGGTGCAAATCCAAATAAAAGTACCA	(((((((..((((.......)))).(((((.......))))).....((((.......)))).)))))))....	.	.		158	204	1235	138	180	1743
mtdbD00002061-Glu-TTC	Glu	Glu-TTC	GAA,GAG	mttRNAdb	chrM	.	GTTTCTGTAGTTGAATTACAACGATGATTTTTCATGTCATTGGTCGCAGTTGAATGCTGTGTAGAAATACCA	(((((((..((((.....))))((((((.......))))))...(((((.......))))))))))))....	.	.		8771	13698	50275	6728	12038	46678
mtdbD00002062-Thr-TGT	Thr	Thr-TGT	ACA,ACG	mttRNAdb	chrM	.	GTCTTGATAGTATAAACATTACTCTGGTCTTGTAAACCTGAAATGAAGATCTTCTCTTCTCAAGACACCA	(((((((..(((.......)))((.(((.......))).))...(((((.....))))))))))))....	.	.		1237	2212	8792	871	1540	31266
mtdbD00002063-Pro-TGG	Pro	Pro-TGG	CCA,CCG	mttRNAdb	chrM	.	CAAGAAGTAGTTTAATTAGAATACCAGCTTTGGGTGCTGGTGGTGGGGAGTAGCTCCTTCTTCTTGACCA	(((((((..((((.....))))((((((.......))))))...(((((.....))))))))))))....	.	.		3155	2736	5240	1972	3051	2112
tRNA-Ala-AGC-1-1	Ala	Ala-AGC	GCA,GCC,GCT	GtRNAdb	chr13:21242569-21242641	+	GGGGGTGTAGCTCAGTGGTAGAGCGCGTGCTTAGCATGCACGAGGCCCTGGGTTCGATCCCCAGCACCTCCACCA	)))))))..)))).......((((.))))).......(((((.....))))).......((((((((((((....	85.3	24.1		46	50	35	52	54	13
tRNA-Ala-AGC-10-1	Ala	Ala-AGC	GCA,GCC,GCT	GtRNAdb	chr13:23412940-23413013	-	GGGGGATTAGCTCAAATGGTAGAGCGCTCGCTTAGCATGCAAGAGGTAGTGGGATCGATGCCCACATCCTCCACCA	)))))))..))))........((((.)).)).......((.((.....))))).......((((((((((((....	52.7	17.2		0	1	582	0	0	275
tRNA-Ala-AGC-2-1	Ala	Ala-AGC	GCA,GCC,GCT	GtRNAdb	chr13:21222585-21222657	+	GGGGGTGTAGCTCAGTGGTAGAGCGCGTGCTTAGCATGCACGAGGCCCCGGGTTCAATCCCCGGCACCTCCACCA	)))))))..)))).......((((.))))).......(((((.....))))).......((((((((((((....	84.7	23.6		453	241	432	228	294	147
tRNA-Ala-AGC-3-1	Ala	Ala-AGC	GCA,GCC,GCT	GtRNAdb	chr13:21259767-21259839	+	GGGGATGTAGCTCAGTGGTAGAGCGCATGCTTAGCATGCATGAGGTCCTGGGTTCGATCCCCAGCATCTCCACCA	)))))))..)))).......((((.))))).......(((((.....))))).......((((((((((((....	83.6	25.2		118	129	885	83	114	406
tRNA-Ala-AGC-4-1	Ala	Ala-AGC	GCA,GCC,GCT	GtRNAdb	chr3:19628994-19629067	+	GGGGGATTAGCTCAAATGGTAGAGCGCTCGCTTAGCATGCGAGAGGTAGCGGGATCGATGCCCGCATCCTCCACCA	)))))))..))))........((((.))))).......(((((.....))))).......((((((((((((....	59.7	23.6		302	265	25	194	235	16
tRNA-Ala-AGC-5-1	Ala	Ala-AGC	GCA,GCC,GCT	GtRNAdb	chr13:23285648-23285721	+	GGGGGATTAGCTCAAATGGTAGAGCGCTCGCTTAGCATGCGAGAGGTAGTGGGATCGATGCCCACATCCTCCACCA	)))))))..))))........((((.))))).......(((((.....))))).......((((((((((((....	59.3	24.1		28	48	1	20	34	0
tRNA-Ala-AGC-7-1	Ala	Ala-AGC	GCA,GCC,GCT	GtRNAdb	chr19:3576262-3576335	+	GGGGAATTAGCTCAAATGGTAGAGCGCTCGCTTAGCATGTGAGAGGTAGCGGGATCGATGCCCGCATTCTCCACCA	)))))))..))))........((((.))))).......(((((.....))))).......((((((((((((....	54.6	23.8		10	8	2	9	11	0
tRNA-Ala-AGC-8-1	Ala	Ala-AGC	GCA,GCC,GCT	GtRNAdb	chr4:132516007-132516079	+	GGGGATGTAGCTCAGTGGTAGAGCGCATGCTTAGCATGCATGAGGTCCTGGGTTCGATCTCCAGGTTTTTTTCCA	)))))....)))).......((((.))))).......(((((.....))))).......(((((..(((((....	57.5	15		1	1	1	1	0	0
tRNA-Ala-CGC-1-1	Ala	Ala-CGC	GCG	GtRNAdb	chr13:21254219-21254291	+	GGGGATGTAGCTCAGTGGTAGAGCGCATGCTTCGCATGTATGAGGCCCCGGGTTCGATCCCCGGCATCTCCACCA	)))))))..)))).......((((.))))).......(((((.....))))).......((((((((((((....	79.7	24.4		4	2	25	3	1	14
tRNA-Ala-CGC-2-1	Ala	Ala-CGC	GCG	GtRNAdb	chr2:57182077-57182149	+	GGGGATGTAGCTCAGTGGTAGAGCGCGCGCTTCGCATGTGTGAGGTCCCGGGTTCAATCCCCGGCATCTCCACCA	)))))))..)))).......((((.))))).......(((((.....))))).......((((((((((((....	74.4	20		13	23	23	14	29	6
tRNA-Ala-CGC-3-1	Ala	Ala-CGC	GCG	GtRNAdb	chrX:136379365-136379437	-	GGGGATGTAGCTCAGAGGTAGAGCACATGCTTCGCATGTGTGTGGTCCCGGGTTCGACTCCCGGCATCTCCACCA	)))))))..)))).......((((.))))).......(((((.....))))).......((((((((((((....	64.5	19.6		51	37	3	43	37	0
tRNA-Ala-CGC-4-1	Ala	Ala-CGC	GCG	GtRNAdb	chrX:136367720-136367792	+	GGGGTTGTAGCTCAGAGGTAGAGCACATGCTTCGCATGTGTGTGGTCCCGGGTTCGATTCCCGGCATCTCCACCA	)))).))..)))).......((((.))))).......(((((.....))))).......(((((((.((((....	63.6	14.9		0	0	60	0	0	52
tRNA-Ala-CGC-5-1	Ala	Ala-CGC	GCG	GtRNAdb	chr4:132125258-132125330	+	TCCCTGGTAGTCTAGTGGTTAGGATTCGGTGCTCGCACCGCCGTGGCCCAGGTTTGAATCCTAGTCAGGGAACCA	)))))))..))))........((((.))))).......(((((....).))).......(((.((((((((....	58.7	18.6		29	33	192	43	40	56
tRNA-Ala-CGC-6-1	Ala	Ala-CGC	GCG	GtRNAdb	chrX:136567864-136567936	-	GGGGATGTAGCTCAGAGGTAGAGCACATGCTTCGCATGTGTGTGGTCCCGGGTTCGACTCCCAGCATCTCCACCA	)))))))..)))).......((((.))))).......(((((.....).))).......(((.((((((((....	56.6	12.3		0	1	1	0	0	0
tRNA-Ala-CGC-7-1	Ala	Ala-CGC	GCG	GtRNAdb	chrX:136569762-136569835	+	GGGGATGTAGCTCAGAGGTAGAGCACGTGCTTCGCATGTGTGTGGTCCCGGGGTTCGATTCCCGGCATCTCCACCA	)))))))..)))).......((((.))))).......(((((.....))).)).......((((((((((((....	57.4	14.4		2	6	149	1	4	58
tRNA-Ala-TGC-1-1	Ala	Ala-TGC	GCA,GCG	GtRNAdb	chr13:21240944-21241016	+	GGGGGTGTAGCTCAGTGGTAGAGCGCATGCTTTGCATGCATGAGGCCCCGGGTTCGATCCCCGGCACCTCCACCA	)))))))..)))).......((((.))))).......(((((.....))))).......((((((((((((....	84.9	24.3		331	209	113	203	306	68
tRNA-Ala-TGC-4-1	Ala	Ala-TGC	GCA,GCG	GtRNAdb	chr5:125409471-125409543	+	GGGGATGTAGCTCAGTGGTAGAGCGCATGCTTTGCATGTATGAGGCCCCGGGTTCAATCCCCGGCATCTCCACCA	)))))))..)))).......((((.))))).......(((((.....))))).......((((((((((((....	78.7	24.4		4	9	96	3	1	44
tRNA-Ala-TGC-5-1	Ala	Ala-TGC	GCA,GCG	GtRNAdb	chrX:136380746-136380818	+	GGGGATGTAGCTCAGCGGTAGAGCACATGCTTTGCATGTATGGGGTCCCGGGTTCGATTCCCGGCATCTCCACCA	)))))))..)))).......((((.))))).......(((((.....))))).......((((((((((((....	73.8	24.4		49	74	3	55	73	1
tRNA-Ala-TGC-6-1	Ala	Ala-TGC	GCA,GCG	GtRNAdb	chrX:136590364-136590436	+	GGGGATGTAGCTCAATGGTAGAGCACATGCTTTGCATGTATGAGGCACCGGGTTCGATTCCCGGCATCTCCACCA	)))))))..)))).......((((.))))).......(((((.....))))).......((((((((((((....	69.9	24.3		17	33	7	26	32	5
tRNA-Ala-TGC-7-1	Ala	Ala-TGC	GCA,GCG	GtRNAdb	chrX:136430364-136430436	-	GGGGATGTAGCTCAGTGGTAGAGCACATGCTTTGCATGTATGGGGTCCTGGGTTCGATTCCCGGCATCTCCACCA	)))))))..)))).......((((.))))).......(((((.....))))).......((((((((((((....	72.9	21.3		5	4	1910	1	3	473
tRNA-Ala-TGC-8-1	Ala	Ala-TGC	GCA,GCG	GtRNAdb	chrX:136357601-136357673	+	GGGGATGTAGCTCAGTGGTAGAGCACATGCTTTGCATGTATGGGGTCCTGGGTTCAATTCCCGGCATCTCCACCA	)))))))..)))).......((((.))))).......(((((.....))))).......((((((((((((....	71.9	21.3		6	4	1532	2	5	609
tRNA-Arg-ACG-1-1	Arg	Arg-ACG	CGA,CGC,CGT	GtRNAdb	chr13:23446791-23446864	-	GGGCCAGTGGCGCAATGGATAACGCGTCTGACTACGGATCAGAAGATTCCAGGTTCGACTCCTGGCTGGCTCGCCA	)))))))..)))..........(((.))))).......(((((.....))))).......((((((((((((....	67.6	21.7		316	400	7882	177	286	2226
tRNA-Arg-ACG-2-1	Arg	Arg-ACG	CGA,CGC,CGT	GtRNAdb	chr3:19627958-19628031	-	GGGCCAGTGGCGCAATGGATAACGCGTCTGACTACGGATCAGAAGATTGTAGGTTCGACTCCTACCTGGCTCGCCA	)))))))..)))..........(((.))))).......(((((.....))))).......((((((((((((....	67.5	21.8		2404	2780	96	1535	2333	140
tRNA-Arg-ACG-3-1	Arg	Arg-ACG	CGA,CGC,CGT	GtRNAdb	chr9:123529424-123529497	-	GGGCCAGTGGCGCAATGGATAACGCGTCTGACTACGGATCAGAAGATTCTAGGTTCGACTCCTGGCTGGCTCGCCA	)))))))..)))..........(((.))))).......(((((.....))))).......((((((((((((....	64.2	18.6		2303	3171	1139	1463	2544	433
tRNA-Arg-CCG-1-1	Arg	Arg-CCG	CGG	GtRNAdb	chr13:21215457-21215530	-	GGCCGCGTGGCCTAATGGATAAGGCGTCTGATTCCGGATCAGAAGATTGAGGGTTCGAGTCCCTTCGTGGTCGCCA	)))))))..))))........((((.))))).......(((((.....))))).......((((((((((((....	67	17.6		10	39	8139	13	25	4236
tRNA-Arg-CCG-2-1	Arg	Arg-CCG	CGG	GtRNAdb	chr17:23550262-23550335	-	GGCCGCGTGGCCTAATGGATAAGGCGTCTGATTCCGGATCAGAAGATTGGGGGTTCGAGTCCCTTCGTGGTCGCCA	)))))))..))))........((((.))))).......(((((.....))))).......((((((((((((....	64.1	13.9		45	72	744	41	70	316
tRNA-Arg-CCG-3-1	Arg	Arg-CCG	CGG	GtRNAdb	chr11:107012865-107012938	+	GACCCAGTGGCCTAATGGATAAGGCATCAGCCTCCGGAGCTGGGGATTGTGGGTTCGAGTCCCATCTGGGTCGCCA	)))))))..))))........((((.))))).......(((((.....))))).......((((((((((((....	64.9	17.7		669	895	774	471	770	248
tRNA-Arg-CCT-1-1	Arg	Arg-CCT	AGG	GtRNAdb	chr11:115412980-115413053	+	GCCCCAGTGGCCTAATGGATAAGGCACTGGCCTCCTAAGCCAGGGATTGTGGGTTCGAGTCCCACCTGGGGTACCA	)))))))..))))........((((.))))).......(((((.....))))).......((((((((((((....	72.3	18.3		14	11	285	4	8	128
tRNA-Arg-CCT-2-1	Arg	Arg-CCT	AGG	GtRNAdb	chr11:115413303-115413376	-	GCCCCAGTGGCCTAATGGATAAGGCACTGGCCTCCTAAGCCAGGGATTGTGGGTTCGAGTCCCACCTGGGGTGCCA	)))))))..))))........((((.))))).......(((((.....))))).......((((((((((((....	71.1	18.3		4	9	2350	5	13	1174
tRNA-Arg-CCT-3-1	Arg	Arg-CCT	AGG	GtRNAdb	chr17:23548767-23548840	-	GCCCCGGTGGCCTAATGGATAAGGCATTGGCCTCCTAAGCCAGGGATTGTGGGTTCGAGTCCCACCCGGGGTACCA	)))))))..))))........((((.))))).......(((((.....))))).......((((((((((((....	71.7	15.4		12	15	1771	7	16	585
tRNA-Arg-CCT-4-1	Arg	Arg-CCT	AGG	GtRNAdb	chr6:38533930-38534003	+	GCCCCAGTGGCCTAATGGATAAGGCATTGGCCTCCTAAGCCAGGGATTGTGGGTTCGAGTCCCATCTGGGGTGCCA	)))))))..))))........((((.))))).......(((((.....))))).......((((((((((((....	65.6	14.1		64	129	53	59	87	38
tRNA-Arg-TCG-1-1	Arg	Arg-TCG	CGA,CGG	GtRNAdb	chr7:79466418-79466491	+	GGCCGCGTGGCCTAATGGATAAGGCGTCTGACTTCGGATCAGAAGATTGCAGGTTCGAGTCCTGCCGCGGTCGCCA	)))))))..))))........((((.))))).......(((((.....))))).......((((((((((((....	74.8	19.7		751	1113	865	456	800	264
tRNA-Arg-TCG-2-1	Arg	Arg-TCG	CGA,CGG	GtRNAdb	chr11:115413778-115413851	+	GACCGCGTGGCCTAATGGATAAGGCGTCTGACTTCGGATCAGAAGATTGAGGGTTCGAGTCCCTTCGTGGTCGCCA	)))))))..))))........((((.))))).......(((((.....))))).......((((((((((((....	68.8	19.9		0	7	261	2	5	85
tRNA-Arg-TCG-3-1	Arg	Arg-TCG	CGA,CGG	GtRNAdb	chr13:21279695-21279768	+	GACCACGTGGCCTAATGGATAAGGCGTCTGACTTCGGATCAGAAGATTGAGGGTTCGAATCCCTTCGTGGTTGCCA	)))))))..))))........((((.))))).......(((((.....))))).......((((((((((((....	65.5	20.7		1	5	1357	2	6	631
tRNA-Arg-TCG-4-1	Arg	Arg-TCG	CGA,CGG	GtRNAdb	chr13:23526455-23526528	-	GACCACGTGGCCTAACGGATAAGGCGTCTGACTTCGGATCAGAAGATTGAGGGTTCGAATCCCTTCGTGGTTACCA	)))))))..))))........((((.))))).......(((((.....))))).......((((((((((((....	64.3	20.8		4	6	693	2	3	225
tRNA-Arg-TCT-1-1	Arg	Arg-TCT	AGA,AGG	GtRNAdb	chr3:122292947-122293032	-	GGCTCCGTGGCGCAATGGATAGCGCATTGGACTTCTAATTCAAAGGTTCCGGGTTCGAGTCCCGGCGGAGTCGCCA	)))))))..))))........((((.))))).......(((((.....))))).......((((((((((((....	71.1	19.9		198	256	1067	151	181	371
tRNA-Arg-TCT-2-1	Arg	Arg-TCT	AGA,AGG	GtRNAdb	chr11:69123481-69123568	-	GGCTCTGTGGCGCAATGGATAGCGCATTGGACTTCTAATTCAAAGGTTGTGGGTTCGAATCCCACCAGAGTCGCCA	)))))))..))))........((((.))))).......(((((.....))))).......((((((((((((....	70.8	20.2		34	35	331	28	33	215
tRNA-Arg-TCT-3-1	Arg	Arg-TCT	AGA,AGG	GtRNAdb	chr19:12011587-12011673	-	GGCTCTGTGGCGCAATGGATAGCGCATTGGACTTCTAATTCAAAGGTTGTGGGTTCGAGTCCCACCAGAGTCGCCA	)))))))..))))........((((.))))).......(((((.....))))).......((((((((((((....	70.3	20.3		57	75	956	48	45	336
tRNA-Arg-TCT-4-1	Arg	Arg-TCT	AGA,AGG	GtRNAdb	chr1:173390328-173390402	+	GTCTCTGTGGCGCAATGGACGAGCGCGCTGGACTTCTAATCCAGAGGTTCTGGGTTCGAGTCCCGGCAGAGATGCCA	)))))))..)))).........((((.))))).......(((((.....))))).......((((((((((((....	75.1	18.5		224	243	71	170	226	34
tRNA-Arg-TCT-5-1	Arg	Arg-TCT	AGA,AGG	GtRNAdb	chr13:21917161-21917247	-	GGCTCTGTGGCGCAATGGATAGCGCATTGGACTTCTAATTCAAAGGTTGCGGGTTCGAGTCCCGCCAGAGTCGCCA	)))))))..))))........((((.))))).......(((((.....))))).......((((((((((((....	70.7	19.8		56	78	16	40	47	5
tRNA-Asn-GTT-1-1	Asn	Asn-GTT	AAC,AAT	GtRNAdb	chr3:96334614-96334688	-	GTCTCCGTGGCGCAATCGGTCAGCGCGTTCGGCTGTTAACCGAAAGGTTGGTGGTTCGAGCCCACCCGGGGACGCCA	)))))))..)))).........((((.))))).......(((((.....))))).......((((((((((((....	81.6	25.4		7	11	3261	8	7	1005
tRNA-Asn-GTT-2-1	Asn	Asn-GTT	AAC,AAT	GtRNAdb	chr3:96322073-96322147	+	GTCTCTGTGGCGCAATTGGTTAGCGCGTTCGGCTGTTAACCGAAAGGTTGGTGGTTCAAGCCCACCCAGGGACGCCA	)))))))..)))).........((((.))))).......(((((.....))))).......((((((((((((....	80.8	25.8		3	4	1	5	8	2
tRNA-Asn-GTT-3-1	Asn	Asn-GTT	AAC,AAT	GtRNAdb	chr1:171033941-171034015	-	GTCTCTGTGGCGCAATCGGTTAGCGCGTTCGGCTGTTAACCGAAAGGTTGGTGGTTCGAGCCCACCCAGGGACGCCA	)))))))..)))).........((((.))))).......(((((.....))))).......((((((((((((....	80.9	25.7		292	352	0	219	344	1
tRNA-Asn-GTT-4-1	Asn	Asn-GTT	AAC,AAT	GtRNAdb	chr15:16275949-16276023	-	GTCTCTGTGGCGCGATCGGTTAGTGCGTTTGGCTGTTAACCGAAAGGTTGGTGGTTCAAACCCACCCGGGGACGCCA	)))))))..)))).........((((.))))).......(((((.....))))).......((((((((((((....	61	14.9		2	0	11591	0	0	4833
tRNA-Asn-GTT-5-1	Asn	Asn-GTT	AAC,AAT	GtRNAdb	chr3:96334970-96335044	+	GTCTCTGTGGTGCAATCGGTCAGCGCGTTTGGCTGTTAACTGGAAGGTTGGTGGTTTGAGCCCACCCGGGGACGCCA	)))))))..)))).........((((.))))).......(((((.....))))).......((((((((((((....	55.5	10.4		0	0	4134	1	0	1080
tRNA-Asp-GTC-1-1	Asp	Asp-GTC	GAC,GAT	GtRNAdb	chr1:171037028-171037100	-	TCCTCGTTAGTATAGTGGTGAGTATCCCCGCCTGTCACGCGGGAGACCGGGGTTCGATTCCCCGACGGGGAGCCA	)))))))..))))........((((.))))).......(((((....))))).......((((((((((((....	66.5	30.8		2339	3047	93	2292	3270	33
tRNA-Asp-GTC-2-1	Asp	Asp-GTC	GAC,GAT	GtRNAdb	chr10:91182096-91182168	-	TCCTCGTTAGTATAGTGGTTAGTATCCCCGCCTGTCACGCGGGAGACCGGGGTTCAATTCCCCGACGGGGAGCCA	)))))))..))))........((((.))))).......(((((....))))).......((((((((((((....	65.4	30.7		342	334	57	278	298	21
tRNA-Asp-GTC-3-1	Asp	Asp-GTC	GAC,GAT	GtRNAdb	chr2:114103366-114103438	+	TCCTCGTTAGTATAGTGGTGAGTATCCCTGCCTGTCACGCAGGACACCAGGGTTCGATTTCCTGACGGGGAGCCA	)))))))..))))........((((.))))).......(((((....))))).......((((((((((((....	52.2	30.1		5	2		5	5
tRNA-Asp-GTC-4-1	Asp	Asp-GTC	GAC,GAT	GtRNAdb	chr5:100992873-100992945	-	TCCTCGTTAGTATAGTGGTGAGTATCCCCGCCTGTCACACAGGAGACCGGGGTTCGATTCCCCGATGGGGAGCCA	)))))))..))))........((((.)).).........(.((....))))).......((((((((((((....	51.4	17.5		4	5		3	6
tRNA-Cys-GCA-10-1	Cys	Cys-GCA	TGC,TGT	GtRNAdb	chr6:48340612-48340684	+	GGGGGTATAGCTCAGGGGTAGAGCATTTGACTGCAGATCAAGAGGTCCCTGGTTCAAATCCAGATGCCCCCTCCA	)))))))..)))).......((((.))))).......(((((......)))).......((((.(((((((....	69.8	17.6		1	0		0	1
tRNA-Cys-GCA-11-1	Cys	Cys-GCA	TGC,TGT	GtRNAdb	chr6:48288875-48288947	-	GGGGGTATAGCTCAGGGGTAGAGTATTTGGCTGCAGATCAAGAGGTCCCTGGTTCAAATCCAGGTGCCCCCTCCA	)))))))..)))).......((((.))))).......(((((.....))))).......((((((((((((....	68.7	15.3		1	1		1	3
tRNA-Cys-GCA-12-1	Cys	Cys-GCA	TGC,TGT	GtRNAdb	chr6:48253079-48253151	-	GGGGGTATAGCTCAGGGGTAGAGCATTTGACTGCAGATCAAGAGGTCCTTGGTTCAAATCCAGGTGTCCCCTCCA	)))))))..)))).......((((.))))).......(((((.....))))).......((((((((((((....	72.6	16		2	6	0	7	7	1
tRNA-Cys-GCA-13-1	Cys	Cys-GCA	TGC,TGT	GtRNAdb	chr6:48356850-48356922	+	GGGGGTATAGCTCAGAGGTAGAGCATTTGACTGCAGATCAAGAGATCTCTGGTTCAAATCCAGGTGCCCCCTCCA	)))))))..)))).......((((.))))).......(((((.....))))).......((((((((((((....	66.7	18.5		7	24	12	2	3	21
tRNA-Cys-GCA-14-1	Cys	Cys-GCA	TGC,TGT	GtRNAdb	chr6:48143355-48143427	+	GGGGGTATAGCTCAGGGGTAGAGCATTTGACTGCAGATCAAGAGGTCCCTAGTTCAAATCCAGGTGCCCCCTCCA	)))))))..)))).......((((.))))).......(((((.....))).).......(.((((((((((....	69.4	15.8		0	0	2	0	0	0
tRNA-Cys-GCA-15-1	Cys	Cys-GCA	TGC,TGT	GtRNAdb	chr6:48308728-48308800	-	GGTGGTATAGCTCAGGGGTAGAGCATTTGACTGCAGATCAAGAGATCCCTGGTTCGAATCCAGGTGCCCCCTCCA	)).))))..)))).......((((.))))).......(((((.....))))).......(((((((((.((....	66.5	10.9		2	1	2	2	0	0
tRNA-Cys-GCA-16-1	Cys	Cys-GCA	TGC,TGT	GtRNAdb	chr6:48139509-48139581	-	GGGGGTATAACTCAGGGGTAGAGCATTTGACTGCAGATCAAGAGGTCCCTGGTTCAAATCCAGGTGCCCCCTCCA	)))))))...))).......(((..))))).......(((((.....))))).......((((((((((((....	67.5	15.8		0	1	1	0	0	0
tRNA-Cys-GCA-18-1	Cys	Cys-GCA	TGC,TGT	GtRNAdb	chr6:48305463-48305535	-	GGGGGTATAGCTCAGAGGAAGAGCATTTGACTGCAGATCAAGAGGTCCCTGATTCAAATCCAGGTGCCCCCTCCA	)))))))..)))).......((((.))))).......(((((.....)))).........(((((((((((....	63.5	19.9		2	5		7	5
tRNA-Cys-GCA-19-1	Cys	Cys-GCA	TGC,TGT	GtRNAdb	chr6:48186317-48186389	+	GGGGGTAAAGCTCAGGGGTAGAGCATTTGACTGCAGATTAAGAGGTCCCTGGTTCAAATCCAGGTACCCCCTCCA	)))))))..)))).......((((.))))).......(((((.....))))).......((((((((((((....	65.2	22.5		1	0		0	0
tRNA-Cys-GCA-21-1	Cys	Cys-GCA	TGC,TGT	GtRNAdb	chr6:48302458-48302530	+	GGGGTTATAGCTCAGGTGTAGAGCATTTGACTGCAGATCAAGAGGTCCCTGGTTCAAATCCAGGTGCCCCCTCCA	)))).))..)))).......((((.))))).......(((((.....))))).......(((((((.((((....	59.6	12		75	187		99	129
tRNA-Cys-GCA-24-1	Cys	Cys-GCA	TGC,TGT	GtRNAdb	chr6:48341587-48341659	+	GGGGGTATAGCTCAGGGGTAGAGCATTTGACTGCAGATCACGAGGTCCCTGGTTCAAATCGAGGTGCCCCCTCCA	)))))))..)))).......((((.).))).......(((.(.....))).).......(.((((((((((....	60.7	11.5		0	0	1	0	1	0
tRNA-Cys-GCA-25-1	Cys	Cys-GCA	TGC,TGT	GtRNAdb	chr6:48205067-48205139	+	GGGGGTATAGCTCAGGGGTGGAGCATTTGACTGCAGATCAAGGGGTCCCTGTTTCAAATCCAGGTGCCCCCTCCA	)))))))..)))).......((((.))))).......(((((.....)))).........(((((((((((....	57.3	18.6		3	1	0	2	2	4
tRNA-Cys-GCA-3-1	Cys	Cys-GCA	TGC,TGT	GtRNAdb	chr6:47978996-47979068	+	GGGGGTATAGCTCAGTGGTAGAGCATTTGACTGCAGATCAAGAGGTCCCCGGTTCAAATCCGGGTGCCCCCTCCA	)))))))..)))).......((((.))))).......(((((.....))))).......((((((((((((....	81.9	20.3		0	1	7	0	0	3
tRNA-Cys-GCA-8-1	Cys	Cys-GCA	TGC,TGT	GtRNAdb	chr6:48224328-48224400	-	GGGGGCATAGCTCAGGGGTAGAGCATTTGACTGCAGATCAAGAGGTCCCCGGTTCAAATCCGGGTGCTCCCTCCA	)))))))..)))).......((((.))))).......(((((.....))))).......((((((((((((....	77.1	20.8		26	30	24	26	34	13
tRNA-Gln-CTG-1-1	Gln	Gln-CTG	CAG	GtRNAdb	chr13:21920199-21920271	+	GGTTCCATGGTGTAATGGTTAGCACTCTGGACTCTGAATCCAGCGACCCGAGTTCAAATCTCGGTGGGACCTCCA	)))))))..))))........((((.))))).......(((((....))))).......((((((((((((....	73.6	25.8		8	16	39	14	8	244
tRNA-Gln-CTG-2-1	Gln	Gln-CTG	CAG	GtRNAdb	chr9:64738045-64738117	+	GGTTCCATGGTGTAATGGTTAGCACTCTGGACTCTGAATCCAGCGATCCGAGTTCAAATCTCGGTGGAACCTCCA	)))))))..))))........((((.))))).......(((((....))))).......((((((((((((....	71.5	27.5		15532	17190	73481	10742	16110	29303
tRNA-Gln-CTG-4-1	Gln	Gln-CTG	CAG	GtRNAdb	chr3:97681458-97681530	+	GGTTCCATGGTGTAATGGTGAGCACTCTGGACTCTGAATCCAGCGATCCGAGTTCAAATCTCGGTGGGACCTCCA	)))))))..))))........((((.))))).......(((((....))))).......((((((((((((....	71.1	25.7		2606	5891	1134	2145	4592	2612
tRNA-Gln-CTG-5-1	Gln	Gln-CTG	CAG	GtRNAdb	chr13:21996580-21996652	-	GGTTCCATGGTGTAATGGCTAGCACTCTGGACTCTGAATCCAGCGATCCGAGTTCAAATCTCGGTGGGATTTCCA	)))))))..))))........((((.))))).......(((((....))))).......((((((((((((....	60.3	24.1		3118	5791	1507	2610	4860	1685
tRNA-Gln-TTG-2-1	Gln	Gln-TTG	CAA,CAG	GtRNAdb	chr13:21268468-21268540	-	GGTCCCATGGTGTAATGGTTAGCACTCTGGACTTTGAATCCAGCAATCTGAGTTCAAATCTCGGTGGGACCTCCA	)))))))..))))........((((.))))).......(((((....))))).......((((((((((((....	65.7	24.2		25	43	77	17	32	66
tRNA-Gln-TTG-3-1	Gln	Gln-TTG	CAA,CAG	GtRNAdb	chr13:23519049-23519121	+	GGCCCCATGGTGTAATGGTTAGCACTCTGGACTTTGAATCCAGCGATCCGAGTTCAAATCTCGGTGGGACCTCCA	)).))))..))))........((((.))))).......(((((....))))).......(((((((((.((....	66.9	19.7		2	3	74	6	7	23
tRNA-Gln-TTG-4-1	Gln	Gln-TTG	CAA,CAG	GtRNAdb	chrX:13859165-13859237	-	GGTCTCATGGTGTAATGGTTAGCACACTGGACTTTGAGTCCAGCAATCCGAGTTCGAGTCTTGGTGAGACCACCA	)))))))..))))........((((.))))).......(((((....))))).......((((((((((((....	57.7	22.7		7	19	40	10	15	22
tRNA-Gln-TTG-5-1	Gln	Gln-TTG	CAA,CAG	GtRNAdb	chr11:86262167-86262239	+	GGACCCATGGTGTAATGGTTAGCACTCTGGACTTTGAATCCAGCAATCCAAGTTCAAATCTCGGTGGGACCTCCA	)).))))..))))........((((.))))).......(((((....)).)).......((.((((((.((....	51.3	12.7		2	2	2	0	0	1
tRNA-Glu-CTC-1-1	Glu	Glu-CTC	GAG	GtRNAdb	chr1:171064163-171064235	-	TCCCTGGTGGTCTAGTGGTTAGGATTCGGCGCTCTCACCGCCGCGGCCCGGGTTCGATTCCCGGTCAGGGAACCA	)))))))..))))........((((.))))).......(((((....))))).......((((((((((((....	73.2	24.2		77039	116493	95292	93416	100777	64069
tRNA-Glu-CTC-2-1	Glu	Glu-CTC	GAG	GtRNAdb	chr17:56092000-56092072	-	TCCCTGGTGGTCTAGTGGTTAGGATTTGGCGCTCTCACCGCCGCGGCCTGGGTTCGATTCCCGGTCAGGGAACCA	)))))))..))))........((((.))))).......(((((....))))).......((((((((((((....	67.9	18.7		151	191	227	171	199	149
tRNA-Glu-CTC-5-1	Glu	Glu-CTC	GAG	GtRNAdb	chr7:99543899-99543971	-	TCCCTGGTGGTCTAGTGGTTAGGCTTTGGTGCTCTCACCTCCATGGCCCAGGTTTGATTCCTGGTCAGGGAACCA	)))))))..).))........((.(.))).).......(.(((....))))).......((((((((((((....	51.6	14.7		1	2	0	4	2	1
tRNA-Glu-TTC-1-1	Glu	Glu-TTC	GAA,GAG	GtRNAdb	chr7:58399314-58399386	+	TCCCACATGGTCTAGCGGTTAGGATTCCTGGTTTTCACCCAGGCGGCCCGGGTTCGACTCCCGGTGTGGGAACCA	)))))))..))))........((((.))))).......(((((....))))).......((((((((((((....	71.2	24.7		2687	4074	7330	3806	4580	3798
tRNA-Glu-TTC-2-1	Glu	Glu-TTC	GAA,GAG	GtRNAdb	chr1:34434811-34434883	-	TCCCATATGGTCTAGCGGTTAGGATTCCTGGTTTTCACCCAGGCGGCCCGGGTTCGACTCCCGGTATGGGAACCA	)))))))..))))........((((.))))).......(((((....))))).......((((((((((((....	70.4	25		1441	2311	8313	2258	2785	3465
tRNA-Glu-TTC-3-1	Glu	Glu-TTC	GAA,GAG	GtRNAdb	chr3:96346674-96346746	+	TCCCTGGTGGTCTAGTGGCTAGGATTCGGCGCTTTCACCGCCGCGGCCCGGGTTCGATTCCCGGTCAGGGAACCA	)))))))..))))........((((.))))).......(((((....))))).......((((((((((((....	68.7	24.2		1082	1860	460	1871	1570	744
tRNA-Gly-ACC-1-1	Gly	Gly-ACC	GGA,GGC,GGT	GtRNAdb	chr11:48823727-48823801	+	GTTTCCGTAGTGTAGTGGTTAGCGCGTTCGCCTACCAAAGCGAAAGGTCCCCGGTTCGAAACCGGGCGGAAACACCA	)))))))..))))........((((.)))))........(((((.....))))).......((((((((((((....	70.7	21.2		2	5	305	2	10	142
tRNA-Gly-CCC-1-1	Gly	Gly-CCC	GGG	GtRNAdb	chr6:86403892-86403963	+	GCGCCGCTGGTGTAGTGGTATCATGCAAGATTCCCATTCTTGCGACCCGGGTTCGATTCCCGGGCGGCGCACCA	)))))))..))).........(((.))))).......(((((....))))).......((((((((((((....	75.1	29.1		2372	2023	2305	1660	2100	1568
tRNA-Gly-CCC-2-1	Gly	Gly-CCC	GGG	GtRNAdb	chr3:96351166-96351237	-	GCATTGGTAGTTCAATGGTAGAATTCTCGCCTCCCACGCGGGTGACCCGGGTTCGATTCCCGGCCAATGCACCA	)))))))..)))).......((((.))))).......(((((....))))).......((((((((((((....	75.6	21.8		80	152	26	151	132	38
tRNA-Gly-CCC-3-1	Gly	Gly-CCC	GGG	GtRNAdb	chr3:96424032-96424103	-	GCATTGGTGGTTCAATGGTAGAATTCTCGCCTCCCACGCGGGTGACCCGGGTTCGATTCCCGGCCAATGCACCA	)))))))..)))).......((((.))))).......(((((....))))).......((((((((((((....	75.9	21.8		5	16	669	6	12	203
tRNA-Gly-CCC-4-1	Gly	Gly-CCC	GGG	GtRNAdb	chr4:32230249-32230320	+	GCATTGGTGGTTCAATGGTAGAATTCTCGCCTCCCACTCGGGTGACCCGGGTTCGATTCCCGGCCAATGCACCA	)))))))..)))).......((((.)))).........((((....))))).......((((((((((((....	68.3	12.9		1	4	2	2	0	2
tRNA-Gly-GCC-1-1	Gly	Gly-GCC	GGC,GGT	GtRNAdb	chr1:171066630-171066701	+	GCATGGGTGGTTCAGTGGTAGAATTCTCGCCTGCCACGCGGGAGGCCCGGGTTCGATTCCCGGCCCATGCACCA	)))))))..)))).......((((.))))).......(((((....))))).......((((((((((((....	80.9	20.8		12873	24172	14537	24385	18861	11205
tRNA-Gly-GCC-2-1	Gly	Gly-GCC	GGC,GGT	GtRNAdb	chr1:171044984-171045055	+	GCATTGGTGGTTCAGTGGTAGAATTCTCGCCTGCCACGCGGGAGGCCCGGGTTCGATTCCCGGCCAATGCACCA	)))))))..)))).......((((.))))).......(((((....))))).......((((((((((((....	81	21.1		0	7	233	2	7	111
tRNA-Gly-GCC-3-1	Gly	Gly-GCC	GGC,GGT	GtRNAdb	chr1:74816746-74816817	-	GCATTGGTGGTTCAGTGGTAGAATTCTCGCCTGCCACGCGGGAGGCCCGGGTTTGATTCCCGGCCAATGCACCA	)))))))..)))).......((((.))))).......(((((....))))).......((((((((((((....	75.4	21.1		2	2	7	1	5	3
tRNA-Gly-GCC-4-1	Gly	Gly-GCC	GGC,GGT	GtRNAdb	chr8:111062560-111062631	+	GCATTGGTGGTTCAGTGGTAGAATTCTCGCCTGCCACGCGGGAGGCCCGGGTTCGGTTCCCGGCCAATGCACCA	)))))))..)))).......((((.))))).......(((((....))))).......((((((((((((....	72.7	21.1		10	11	20	8	7	2
tRNA-Gly-TCC-1-1	Gly	Gly-TCC	GGA,GGG	GtRNAdb	chr1:171037996-171038068	-	GCGTTGGTGGTATAGTGGTGAGCATAGCTGCCTTCCAAGCAGTTGACCCGGGTTCGATTCCCGGCCAACGCACCA	)))))))..)).)........(.((.))))).......(((((....))))).......((((((((((((....	73.8	24.5		1492	1675	2010	1257	1586	1044
tRNA-His-GTG-1-1	His	His-GTG	CAC,CAT	GtRNAdb	chr3:96463971-96464043	-	GCCGAGATCGTATAGTGGTTAGTACTCTGCATTGTGGCTGCAGCAACCTCGGTTCGAATCCGAGTCTCGGCACCA	)))))))..))))........((((.))))).......(((((....))))).......((((((((((((....	60.3	29.4		1837	3162	1621	1669	2893	1314
tRNA-His-GTG-2-1	His	His-GTG	CAC,CAT	GtRNAdb	chr2:122375493-122375565	-	GCCGTGATCGTATAGTGGTTAGTACTCTGCGTTGTGGCCGCAGCAACCTCGGTTCGAATCCGAGTCACGGCACCA	)))))))..))))........((((.))))).......(((((....))))).......((((((((((((....	60.1	30.3		13476	27109	15556	14580	22792	11804
tRNA-His-GTG-3-1	His	His-GTG	CAC,CAT	GtRNAdb	chr3:96435971-96436043	+	GCCGTGATCGTATAGGGGTTAGTACTCTGCGTTGTGGCCGCAGCAACCTCGGTTCGAATCCGAGTCACGGCACCA	)))))))..))))........((((.))))).......(((((....))))).......((((((((((((....	55.5	30.3		78	103	10	64	93	9
tRNA-Ile-AAT-1-1	Ile	Ile-AAT	ATA,ATC,ATT	GtRNAdb	chr11:69037002-69037076	+	GGCCGGTTAGCTCAGTTGGTTAGAGCGTGGTGCTAATAACGCCAAGGTCGCGGGTTCGATCCCCGTACGGGCCACCA	)))).))..)))).........((((.))))).......(((((.....))))).......(((((((.((((....	81.2	16.4		4	11	10	9	17	8
tRNA-Ile-AAT-2-1	Ile	Ile-AAT	ATA,ATC,ATT	GtRNAdb	chr4:27904778-27904852	+	GGCCGGTTAGCTCAGTTGGTTAGAGCATGGTGCTAATAACGCCAAGGTCACGGGTTCGATCCCCGTATGGGCCACCA	)))).))..)))).........((((.))))).......(((((.....))))).......(((((((.((((....	80.3	19		4	0	4	2	4	0
tRNA-Ile-AAT-3-1	Ile	Ile-AAT	ATA,ATC,ATT	GtRNAdb	chr13:23397059-23397133	+	GGCCGGTTAGCTCAGTTGGTTAGAGTGTGGTGCTAATAACGCCAAGGTCGCGGGTTCGATCCCCGTACGGGCCACCA	)))).))..)))).........((((.))))).......(((((.....))))).......(((((((.((((....	78.5	16.2		2	0	8	6	2	1
tRNA-Ile-AAT-4-1	Ile	Ile-AAT	ATA,ATC,ATT	GtRNAdb	chr16:75434178-75434252	+	GGCCGGTTAGCTCAGTTGGTTAGAGCATGGTGCTAATAACGCCAAGGTTGTGGGTTCGATGCCCGTATGGGCCACCA	)))).))..)))).........((((.))))).......(((((.....))))).......(((((((.((((....	66.9	12.3		1	0		1	1
tRNA-Ile-TAT-1-1	Ile	Ile-TAT	ATA	GtRNAdb	chr7:28372998-28373093	+	GCTCCAGTGGCGCAATCGGTTAGCGCGCGGTACTTATAATGCCGAGGTTGTGAGTTCGATCCTCACCTGGAGCACCA	)))))))..)))).........((((.))))).......(((((.....))))).......((((((((((((....	73.7	28.2		2556	3499	4025	1884	4012	1455
tRNA-Ile-TAT-2-1	Ile	Ile-TAT	ATA	GtRNAdb	chr13:21896937-21897031	-	GCTCCAGTGGCGCAATCGGTTAGCGCGCGGTACTTATAATGCCGAGGTTGTGAGTTCGAGCCTCACCTGGAGCACCA	)))))))..)))).........((((.))))).......(((((.....))))).......((((((((((((....	73.1	28.1		835	593	1062	480	631	494
tRNA-Ile-TAT-3-1	Ile	Ile-TAT	ATA	GtRNAdb	chr1:153458663-153458736	+	GGTTCCATAGGGTAGTGGTTATCACATCTGCTTTATATGCAGAAGGTCCTGAGTTTGAGCCCCAGTGGAACTACCA	)))))))..).)..........(.(.))))).......(((((.....))).).......(.((((((((((....	54.5	20.2		5	6	2	5	5	1
tRNA-iMet-CAT-1-1	iMet	iMet-CAT	ATG	GtRNAdb	chr3:90475859-90475931	-	AGCAGAGTGGCGCAGCGGAAGCGTGCTGGGCCCATAACCCAGAGGTCGATGGATCGAAACCATCCTCTGCTACCA	)))))))..)))).......((((.))))).......(((((.....))))).......((((((((((((....	60.4	29.6		6	12	54	0	4	27
tRNA-iMet-CAT-2-1	iMet	iMet-CAT	ATG	GtRNAdb	chr15:69396622-69396694	-	AGCAGAGTGGCGCAGCGGAAGCATGCTGGGCCCATAACCCAGAGGTCGATGGATCGAAACCATCCTCTGCTACCA	)))))))..).)).......((.(.))))).......(((((.....))))).......((((((((((((....	53.1	23.9		0	1	0	0	1	4
tRNA-iMet-CAT-3-1	iMet	iMet-CAT	ATG	GtRNAdb	chr13:21907110-21907182	+	AGCAGAGTGGCGCAGCGGAAGCGTGCTGGGCCCATAACCCAGAGGTCGATAGATCGAAACCATCCTCTGCTACCA	)))))))..)))).......((((.))))).......(((((.....))).).......(.((((((((((....	52.6	25		41	65	20	17	56	48
tRNA-Leu-AAG-1-1	Leu	Leu-AAG	CTA,CTC,CTT	GtRNAdb	chr11:48856973-48857055	-	GGTAGCGTGGCCGAGCGGTCTAAGGCGCTGGATTAAGGCTCCAGTCTCTTCGGGGGCGTGGGTTCGAATCCCACCGCTGCCACCA	)))))))..)))...........(((.))))).......(((((.)))...(((...))))).......((((((((((((....	74.8	19.7		0	0	4	0	0	3
tRNA-Leu-AAG-3-1	Leu	Leu-AAG	CTA,CTC,CTT	GtRNAdb	chr13:21170205-21170287	+	GGTAGTGTGGCCGAGCGGTCTAAGGCGCTGGATTAAGGCTCCAGTCTCTTCGGGGGCGTGGGTTCGAATCCCACCACTGCCACCA	)))))))..)))...........(((.))))).......(((((.)))...(((...))))).......((((((((((((....	74.1	20.1		5	13	18	4	6	19
tRNA-Leu-CAA-1-1	Leu	Leu-CAA	TTG	GtRNAdb	chr13:21172836-21172942	-	GTCAGGATGGCCGAGTGGTCTAAGGCGCCAGACTCAAGTTCTGGTCTCCCCTGGAGGCGTGGGTTCGAATCCCACTTCTGACACCA	)))))))..)))...........(((.))))).......(((((.))))...((((..))))).......((((((((((((....	77.7	23.3		8	13	3	13	21	3
tRNA-Leu-CAA-2-1	Leu	Leu-CAA	TTG	GtRNAdb	chr13:21200203-21200308	+	GTCAGGATGGCCGAGTGGTCTAAGGCGCCAGACTCAAGTTCTGGTCTCCGTATGGAGGCGTGGGTTCGAATCCCACTTCTGACACCA	)))))))..)))...........(((.))))).......(((((.))))....((((..))))).......((((((((((((....	78.1	26.6		123	180	339	104	267	163
tRNA-Leu-CAA-3-1	Leu	Leu-CAA	TTG	GtRNAdb	chr11:58302473-58302580	-	GTCAGGATGGCCGAGTGGTCTAAGGCGCCAGACTCAAGTTCTGGTCTCCGAATGGAGGCGTGGGTTCGAATCCCACTTCTGACACCA	)))))))..)))...........(((.))))).......(((((.))))....((((..))))).......((((((((((((....	75.6	23.2		1780	3073	788	2056	5325	552
tRNA-Leu-CAA-4-1	Leu	Leu-CAA	TTG	GtRNAdb	chr13:21914837-21914943	+	GTCAGGATGGCCGAGTGGTCTAAGGCGCCAGACTCAAGTTCTGGTCTCCGTGTGGAGGCGTGGGTTCGAATCCCACTTCTGACACCA	)))))))..)))...........(((.))))).......(((((.))))....((((..))))).......((((((((((((....	75.1	24.3		1166	1300	84	807	2456	45
tRNA-Leu-CAG-3-1	Leu	Leu-CAG	CTG	GtRNAdb	chr8:38213200-38213283	+	GTCAGGATGGCCGAGTGGTCTAAGGAGCTGTGTTCAGGTCGCAGTCTCCCCTGGAGGCGTGGGTTCGAATCCCACTCCTGACACCA	)))))))...))...........((..))))).......(((((.))))...((((..))))).......((((((((((((....	70.6	27		0	1	4	0	0	14
tRNA-Leu-CAG-4-1	Leu	Leu-CAG	CTG	GtRNAdb	chr3:24163024-24163107	-	GTCAGGATGGCCGAGCAGTCTAAGGCACTGCGTTCAGGTCGCAGTCTCCCCTGGAGGCGTGGATTCGAATCCCACTCCTGACACCA	)))))))..)))...........(((.))))).......(((((.))))...((((..)))).........(((((((((((....	60.3	29.9		0	1	1	2	2	0
tRNA-Leu-TAA-1-1	Leu	Leu-TAA	TTA,TTG	GtRNAdb	chr19:12011085-12011168	-	ACCAGAATGGCCGAGTGGTTAAGGCGTTGGACTTAAGATCCAATGGATTTATATCCGCGTGGGTTCGAACCCCACTTCTGGTACCA	)))))))..)))..........(((.))))).......(((((.))))....((((..))))).......((((((((((((....	86.4	31.4		194	162	2	97	151	3
tRNA-Leu-TAA-2-1	Leu	Leu-TAA	TTA,TTG	GtRNAdb	chr10:12922570-12922653	-	ACCAGGATGGCCGAGTGGTTAAGGCGTTGGACTTAAGATCCAATGGACATATGTCTGCGTGGGTTCGAACCCCACTCCTGGTACCA	)))))))..)))..........(((.))))).......(((((.))))....((((..))))).......((((((((((((....	84	26.6		4328	6678	360	2992	5491	160
tRNA-Leu-TAA-3-1	Leu	Leu-TAA	TTA,TTG	GtRNAdb	chr13:21848021-21848104	-	ACTGGGATGGCTGAGTGGTTAAGGCGTTGGACTTAAGATCCAATGGGCGGTTGCCTGCGTGGGTTCGAACCCCACTCCCAGTACCA	)))))))..)))..........(((.))))).......(((((.))))....((((..))))).......((((((((((((....	79	20		2	3	2865	1	2	3255
tRNA-Leu-TAA-4-1	Leu	Leu-TAA	TTA,TTG	GtRNAdb	chrX:161135133-161135216	+	GATGGGATGGCTGAGAGGTTAAGGCTTTGGACTTAAGATCCAATGGGCAGATGCCTGCGTGGGTTTGAACCCCACTCCCAATACCA	).)))))..)))..........(((.))))).......(((((.))))....((((..))))).......((((((((((.(....	55.3	11.9		2	2	4	2	3	2
tRNA-Leu-TAG-1-1	Leu	Leu-TAG	CTA,CTG	GtRNAdb	chr11:69124240-69124322	+	GGTAGCGTGGCCGAGCGGTCTAAGGCGCTGGATTTAGGCTCCAGTCTCTTCGGAGGCGTGGGTTCGAATCCCACCGCTGCCACCA	)))))))..)))...........(((.))))).......(((((.)))....(((..))))).......((((((((((((....	75.2	21.7		18	26	0	8	16	1
tRNA-Leu-TAG-2-1	Leu	Leu-TAG	CTA,CTG	GtRNAdb	chr14:51082829-51082911	-	GGTAGTGTGGCCGAGCGGTCTAAGGCGCTGGATTTAGGCTCCAGTCTCTTCGGAGGCGTGGGTTCGAATCCCACCACTGCCACCA	)))))))..)))...........(((.))))).......(((((.)))....(((..))))).......((((((((((((....	74.5	22.1		6	9	389	3	4	152
tRNA-Leu-TAG-3-1	Leu	Leu-TAG	CTA,CTG	GtRNAdb	chr7:120835478-120835560	-	GGTAGCGTGGCCGAGTGGTCTAAGGCGCTGGATTTAGGCTCCAGTCATTTCGATGGCGTGGGTTCGAATCCCACCGCTGCCACCA	)))))))..)))...........(((.))))).......(((((..))....((...))))).......((((((((((((....	73.9	16.8		285	394	465	255	373	155
tRNA-Lys-CTT-1-1	Lys	Lys-CTT	AAG	GtRNAdb	chrX:136195731-136195804	-	GCCCAGCTAGCTCAGTTGGTAGAGCGTGGGACTCTTAATCCTAGGGTCGTGGGTTCGAACCCCACGTTGGGCGCCA	)))))))..))))........((((.))))).......(((((.....))))).......((((((((((((....	86.4	16.2		10	28	798	18	14	364
tRNA-Lys-CTT-12-1	Lys	Lys-CTT	AAG	GtRNAdb	chr3:3123739-3123812	+	GCCCAGCTAGCTCAGTCTGTAGAGCATGAGACTCTTAGTCTCAGGGTCATGGGTTGGAGCCCCATGTTGTGCACCA	)).))))..))))........((((.))))).......(((((.....))))).......(((((((((.((....	51.7	14.9		2	1	34	0	0	18
tRNA-Lys-CTT-13-1	Lys	Lys-CTT	AAG	GtRNAdb	chr2:86140983-86141060	-	GCCTAGCTAGTTCAGTCGGTAGAGCATGAGACTCTTAATCTCAGGTTCATGAGTTTGAGCCCCATGTTGGTTTGGCACCA	)))))))..))))........((((.))))).......(((((.....))).).......(.((((((((....((....	51.2	10.2		18	13	6	11	14	7
tRNA-Lys-CTT-14-1	Lys	Lys-CTT	AAG	GtRNAdb	chr16:47250545-47250618	+	CCCCGGCTAGCTCAGTCAGTAGAGCTTGAGAATCTTAATCTCAGGGTCGTGGGTTGGAGCCCCACGTTGGGCGCCA	.))))))..))))........((((.))))).......(((((.....))))).......(((((((((((.....	52	12.4		6	7	1	4	13	0
tRNA-Lys-CTT-2-1	Lys	Lys-CTT	AAG	GtRNAdb	chr9:90126508-90126581	-	GCCCGGCTAGCTCAGTCGGTAGAGCATGGGACTCTTAATCCCAGGGTCGTGGGTTCGAGCCCCACGTTGGGCGCCA	)))))))..))))........((((.))))).......(((((.....))))).......((((((((((((....	88	18.7		6402	9594	20292	5771	7149	11362
tRNA-Lys-CTT-3-1	Lys	Lys-CTT	AAG	GtRNAdb	chr3:96428234-96428307	+	GCCCGGCTAGCTCAGTCGGTAGAGCATGAGACTCTTAATCTCAGGGTCGTGGGTTCGAGCCCCACGTTGGGCGCCA	)))))))..))))........((((.))))).......(((((.....))))).......((((((((((((....	87.8	19		5983	8377	26024	6244	7838	17600
tRNA-Lys-CTT-4-1	Lys	Lys-CTT	AAG	GtRNAdb	chr3:3149492-3149565	+	GCCCAGCTAGCTCAGTCTGTAGAGCATGAGACTCTTAATCTCAGGGTCGTGAGTTCGAGCCCCACGTTGGGTGCCA	)))))))..))))........((((.))))).......(((((.....))).).......(.((((((((((....	66.7	15.4		4	5	17	1	3	13
tRNA-Lys-CTT-5-1	Lys	Lys-CTT	AAG	GtRNAdb	chr5:98041089-98041162	-	GCCCAGATAGCTCAGTGGGTAGAGCATGAGACTCTTAATCTCAGGGTCATGGGTTCATGCCCCATGTTGGGTACCA	))))))...))))........((((.))))).......(((((.....))))).......(((((.((((((....	65.8	14.4		2	6	1	1	1	1
tRNA-Lys-CTT-6-1	Lys	Lys-CTT	AAG	GtRNAdb	chr9:14958432-14958505	-	GTCCTGCTGGCTCAGTCGGTACAGCATGGGACTCTTAATCCCAGGGTCGTGGGTTCGAGCTCCACGTTGGGTACCA	)))).))..)))..........(((.))))).......(((((.....))))).......(((((((.((((....	61	10.4		5	7	6	1	9	9
tRNA-Lys-CTT-7-1	Lys	Lys-CTT	AAG	GtRNAdb	chr1:110904746-110904819	-	GCCTGGCTAGCTCAGTCCATAGAGCATGGGACTCTTAATCCCAGGGTCATGGGTTCGAGCCCCATATTAGGCACCA	))))))...))))........((((.))))).......(((((.....))))).......(((((.((((((....	67.6	19.5		0	1	2	1	0	0
tRNA-Lys-CTT-8-1	Lys	Lys-CTT	AAG	GtRNAdb	chr16:16854263-16854336	+	GCCCAGCTAGCTTAGTTGGTAGAGCATGAGACTCTTAATCTCAGAGTCATGGGTTCAGGCCTCATGTTTGGCACCA	))).)))..))))........((((.))))).......(((((.....))))).......((((((((.(((....	56.1	10.7		16	19	19	13	8	10
tRNA-Lys-CTT-9-1	Lys	Lys-CTT	AAG	GtRNAdb	chr11:74137314-74137388	-	AACCTGGCTAGGTCAGTTGGTAGATCATGAGACTCTTAATCTCAGGGTCATGGGTTCAAGCCCCATGTTGGTTTCCA	)))).)))..))))........((((.))))).......(((((.....))))).......((((((((((((....	54	15.9		0	5	0	3	3	1
tRNA-Lys-TTT-1-1	Lys	Lys-TTT	AAA,AAG	GtRNAdb	chr1:133033961-133034034	+	GCCCGGATAGCTCAGTCGGTAGAGCATCAGACTTTTAATCTGAGGGTCCAGGGTTCAAGTCCCTGTTCGGGCGCCA	)))))))..))))........((((.))))).......(((((.....))))).......((((((((((((....	87.8	20.5		2479	3826	6228	1835	2448	2166
tRNA-Lys-TTT-2-1	Lys	Lys-TTT	AAA,AAG	GtRNAdb	chr7:28793987-28794060	-	GCCTGGATAGCTCAGTCGGTAGAGCATCAGACTTTTAATCTGAGGGTCCAGGGTTCAAGTCCCTGTTCAGGCGCCA	)))))))..))))........((((.))))).......(((((.....))))).......((((((((((((....	86.8	21.1		110	177	147	67	101	47
tRNA-Lys-TTT-3-1	Lys	Lys-TTT	AAA,AAG	GtRNAdb	chr13:21971787-21971860	+	GCCTGGATAGCTCAATTGGTAGAGCATCAGACTTTTAATCTGAGGGTTCAGGGTTCAAGTCCCTGTTCAGGCGCCA	)))))))..))))........((((.))))).......(((((.....))))).......((((((((((((....	82.7	21.1		50	55	15	35	40	6
tRNA-Lys-TTT-4-1	Lys	Lys-TTT	AAA,AAG	GtRNAdb	chr16:3012434-3012507	-	GCCCAGCCAGCTCAGTAGGTAGAGTATGAGACTTTTAATCTCAGGGTGGTGGGTTCGAGCCCCATGTTGGGGGCCA	.))))))..))))........((((.))))).......(((((.....))))).......(((((((((((.....	54	11.8		0	1		2	0
tRNA-Lys-TTT-5-1	Lys	Lys-TTT	AAA,AAG	GtRNAdb	chr10:87829885-87829958	-	ACCTGGATAGCTCAGTTGGTAGAGCATCAGACTTTTAATCTGAGGCTCCAGGGTTCAAGTCCCTGTTCGAGCCCCA	.).))))..))))........((((.))))).......(((((.....))))).......(((((((((.(.....	63.3	11.4		29	38	2	41	39	8
tRNA-Met-CAT-1-1	Met	Met-CAT	ATG	GtRNAdb	chr8:121579228-121579301	-	GCCTCGTTAGCGCAGTAGGTAGCGCGTCAGTCTCATAATCTGAAGGTCGTGAGTTCGATCCTCACACGGGGCACCA	)))))))..))))........((((.)))).........((((.....))))).......((((((((((((....	82.3	21.4		1564	2697	3440	1086	2026	2331
tRNA-Met-CAT-2-1	Met	Met-CAT	ATG	GtRNAdb	chr13:21167603-21167676	+	GCCTCCTTAGCGCAGTAGGCAGCGCGTCAGTCTCATAATCTGAAGGTCCTGAGTTCGAACCTCAGAGGGGGCACCA	)))))))..))))........((((.)))).........((((.....))))).......((((((((((((....	77.4	22.4		27	49	861	22	33	261
tRNA-Met-CAT-3-1	Met	Met-CAT	ATG	GtRNAdb	chr13:21326716-21326789	-	GCCTTCTTAGCGCAGTAGGCAGCGCGTCAGTCTCATAATCTGAAGGTCCTGAGTTCGAACCTCAGAGAGGGCACCA	)))))))..))))........((((.)))).........((((.....))))).......((((((((((((....	77.1	22.6		3	5	201	1	5	85
tRNA-Met-CAT-4-1	Met	Met-CAT	ATG	GtRNAdb	chr13:23317465-23317538	+	GCCTTCTTAGCGCAGTAGGCAGCGCGTCAGTCTCATAATCTGAAGGTCCTGAGTTCGAGCCTCAGAGAAGGCACCA	)))))))..))))........((((.)))).........((((.....))))).......((((((((((((....	76.9	24.4		9	12	27	2	18	14
tRNA-Met-CAT-5-1	Met	Met-CAT	ATG	GtRNAdb	chr15:88641531-88641604	+	GCCTCCTTAGCGCAGTAGGCAGCCCGTCAGTCTCATAATCTGAAGGTCCTGAGTTCAAACCTCAGAGGGGGCACCA	)))))))..).))........((.(.)))).........((((.....))))).......((((((((((((....	67.8	21.3		4	4	5	2	6	3
tRNA-Met-CAT-6-1	Met	Met-CAT	ATG	GtRNAdb	chr5:109723478-109723551	-	GCCTCCTTAGCATAGTAGGCAGCGCATCAGTCTCATAATCTGAAGGTCCTGAGTTTGAACCTCAGAGGGGTCACCA	).)))))..)).)........(.((.)))).........((((.....))))).......((((((((((.(....	53.1	11.3		2	9	8	3	6	4
tRNA-Phe-GAA-1-1	Phe	Phe-GAA	TTC,TTT	GtRNAdb	chr5:125406054-125406127	-	GCCGAAATAGCTCAGTTGGGAGAGCGTTAGACTGAAGATCTAAAGGTCCCTGGTTCGATCCCGGGTTTCGGCACCA	)))))))..))))........((((.))))).......(((((.....))))).......((((((((((((....	88.9	20.5		1031	1213	2266	848	1483	1242
tRNA-Phe-GAA-2-1	Phe	Phe-GAA	TTC,TTT	GtRNAdb	chr19:12008544-12008617	+	GCTGAAATAGCTCAGTTGGGAGAGCGTTAGACTGAAGATCTAAAGGTCCCTGGTTCGATCCCGGGTTTCAGCACCA	)))))))..))))........((((.))))).......(((((.....))))).......((((((((((((....	87.2	22		55	54	594	36	89	199
tRNA-Phe-GAA-3-1	Phe	Phe-GAA	TTC,TTT	GtRNAdb	chr13:21882884-21882957	-	GCCGAAATAGCTCAGTTGGGAGAGCGTTAGACTGAAGATCTAAAGGTCCCTGGTTCAATCCCGGGTTTCGGCACCA	)))))))..))))........((((.))))).......(((((.....))))).......((((((((((((....	87.9	20.5		29	17	223	20	26	114
tRNA-Pro-AGG-1-1	Pro	Pro-AGG	CCA,CCC,CCT	GtRNAdb	chr1:165641633-165641705	+	GGCTCGTTGGTCTAGGGGTATGATTCTCGCTTAGGGTGCGAGAGGTCCCGGGTTCAAATCCCGGACGAGCCCCCA	)))))))..))).........(((.))))).......(((((.....))))).......((((((((((((....	70.2	26.4		3	5	47	4	3	42
tRNA-Pro-CGG-1-1	Pro	Pro-CGG	CCG	GtRNAdb	chr1:165642270-165642342	-	GGCTCGTTGGTCTAGGGGTATGATTCTCGCTTCGGGTGCGAGAGGTCCCGGGTTCAAATCCCGGACGAGCCCCCA	)))))))..))).........(((.))))).......(((((.....))))).......((((((((((((....	70.2	26.4		267	418	1253	215	331	1081
tRNA-Pro-TGG-1-1	Pro	Pro-TGG	CCA,CCG	GtRNAdb	chr7:98815414-98815486	+	GGCTCGTTGGTCTAGGGGTATGATTCTCGGTTTGGGTCCGAGAGGTCCCGGGTTCAAATCCCGGACGAGCCCCCA	)))))))..))).........(((.))))).......(((((.....))))).......((((((((((((....	70.5	26.2		464	786	398	272	512	292
tRNA-Pro-TGG-2-1	Pro	Pro-TGG	CCA,CCG	GtRNAdb	chr3:51358353-51358425	+	GGCTCGTTGGTCTAGGGGTATGATTCTCGCTTTGGGTGCGAGAGGTCCCGGGTTCAAATCCCGGACGAGCCCCCA	)))))))..))).........(((.))))).......(((((.....))))).......((((((((((((....	70.3	26.4		187	272	448	158	269	438
tRNA-Pro-TGG-3-1	Pro	Pro-TGG	CCA,CCG	GtRNAdb	chr11:67291138-67291210	+	GGTTTGTTGGTCTAGTGGTATGATTCTCAGTTTGGGTTTGAGAGGTCCTGGGTTCAAATCCCAGACGAGCCCCCA	)))))))..))).........(((.))))).......(((((.....))))).......((((((((((((....	55.7	17.9		13	28	19	24	21	9
tRNA-Pro-TGG-4-1	Pro	Pro-TGG	CCA,CCG	GtRNAdb	chrX:14702615-14702687	-	GGCTCGTTGGTCTAGGGGTATGATTCTCACTTTGGGTGTGAGAGGTCCTGGGTTCAAATCCCAGGTGAGCCCCCA	)))))))..))).........(((.))))).......(((((.....))))).......((((((((((((....	55.7	22.7		4	18	277	10	7	314
tRNA-SeC-TCA-1-1	SeC	SeC-TCA	TGA,TGG	GtRNAdb	chr7:19301243-19301330	+	GCCCGGATGATCCTCAGTGGTCTGGGGTGCAGGCTTCAAACCTGTAGCTGTTTAGCGACAGAGTGGTTCAATTCCACCTTTCGGGCGCCA	))))))).)..))))))....(((((()))))).......((((((.)))))....(((((.)))).......(((((.(((((((....	146.4	0		548	278	2824	220	400	1858
tRNA-Ser-AAA-1-1	Ser	Ser-AAA	.	.	chr4	.	GTAGTCGTGGCCGAGTGGTTAAGGCGATGGACTAAAAATCCATTGGGGTCTCCCCGCGCAGGTTCGAATCCTGCCGACTACGCCA	)))))))..)))..........(((.))))).......(((((.))))...((((..))))).......((((((((((((....	89.6	32.7		1	0	1	19	29	29
tRNA-Ser-AGA-2-1	Ser	Ser-AGA	TCA,TCC,TCT	GtRNAdb	chr4:10874063-10874145	+	GTAGTCGTGGCCGAGTGGTTAAGGCGATGGACTAGAAATCCATTGGGGTCTCCCCGCGCAGGTTCGAATCCTGCCGACTACGCCA	)))))))..)))..........(((.))))).......(((((.))))...((((..))))).......((((((((((((....	89.6	32.7		2	1	8	0	1	0
tRNA-Ser-AGA-3-1	Ser	Ser-AGA	TCA,TCC,TCT	GtRNAdb	chrX:166909732-166909814	-	GTAGTCGTGGCCAAGTGAGTAAGGCAATGGACTAGAAATCCATTGGGGTCTCCCAGCACAGGTTCAAATCCTGCTGACTATGCCA	)))))))..)))..........(((.))))).......(((((..)))...(((....)))).......((((.(((((((....	56.6	24.6		2	15		2	5
tRNA-Ser-CGA-1-1	Ser	Ser-CGA	TCG	GtRNAdb	chr11:69110918-69111000	+	GCTGTGATGGCCGAGTGGTTAAGGCGTTGGACTCGAAATCCAATGGGGTCTCCCCGCGCAGGTTCGAATCCTGCTCACAGCGCCA	)))))))..)))..........(((.))))).......(((((.))))...((((..))))).......((((((((((((....	95.1	29		162	110	313	143	214	138
tRNA-Ser-CGA-2-1	Ser	Ser-CGA	TCG	GtRNAdb	chr10:128458463-128458545	-	GTCACGGTGGCCGAGTGGTTAAGGCGTTGGACTCGAAATCCAATGGGGTTTCCCCGCACAGGTTCGAATCCTGTTCGTGACGCCA	)))))))..)))..........(((.))))).......(((((.))))...((((..))))).......((((((((((((....	89.6	28.3		1223	716	2265	504	807	771
tRNA-Ser-CGA-3-1	Ser	Ser-CGA	TCG	GtRNAdb	chr13:22022418-22022500	-	GCTGTGATGGCCGAGTGGTTAAGGCGTTGGACTCGAAATCCAATGGGTTCTTCCCGCGCAGGTTCAAATCCTGCTCACAGCGCCA	)))))))..)))..........(((.))))).......(((((..))......((..))))).......((((((((((((....	90.1	28.2		5	4	78	3	5	39
tRNA-Ser-GCT-1-1	Ser	Ser-GCT	AGC,AGT	GtRNAdb	chr13:21994189-21994271	-	GACGAGGTGGCCGAGTGGTTAAGGCGATGGACTGCTAATCCATTGTGCTCTGCACGCGTGGGTTCGAATCCCACCTTCGTCGCCA	)))))))..)))..........(((.))))).......(((((.))))...((((..))))).......((((((((((((....	91	27.6		282	149	668	112	146	290
tRNA-Ser-GCT-2-1	Ser	Ser-GCT	AGC,AGT	GtRNAdb	chr2:119046749-119046831	-	GACGAGGTGGCCGAGTGGTTAAGGCGATGGACTGCTAATCCATTGTGCTCTGCACGCATGGGTTCGAATCCCATCCTCGTCGCCA	)))))))..)))..........(((.))))).......(((((.))))...((((..))))).......((((((((((((....	89.7	30.4		36	64	577	18	27	191
tRNA-Ser-GCT-3-1	Ser	Ser-GCT	AGC,AGT	GtRNAdb	chr19:5038303-5038385	-	GACGAGGTGGCCGAGTGGTTAAGGCGATGGACTGCTAATCCATTGTGCTTTGCACGCGTGGGTTCGAATCCCATCCTCGTCGCCA	)))))))..)))..........(((.))))).......(((((.))))...((((..))))).......((((((((((((....	89.1	27		213	354	580	142	290	328
tRNA-Ser-GCT-4-1	Ser	Ser-GCT	AGC,AGT	GtRNAdb	chr11:69063041-69063123	-	GACGAGGTGGCCGAGTGGTTAAGGCGATGGACTGCTAATCCATTGTGCTCTGCACGCGTGGGTTCGAATCCCATCCTCGTCGCCA	)))))))..)))..........(((.))))).......(((((.))))...((((..))))).......((((((((((((....	88.4	26.8		0	2	259	0	2	504
tRNA-Ser-GCT-5-1	Ser	Ser-GCT	AGC,AGT	GtRNAdb	chr13:21492844-21492926	-	GATGAGGTGGCCGAGTGGTTAAGGCGATGGACTGCTAATCCATTGTGCTCTGCACGCATGGGTTCGAATCCCATCCTCATCGCCA	)))))))..)))..........(((.))))).......(((((.))))...((((..))))).......((((((((((((....	88	31.9		2	2	50	3	4	15
tRNA-Ser-GGA-1-1	Ser	Ser-GGA	TCC,TCT	GtRNAdb	chr11:100538157-100538230	+	GCTGAAATAGCTCAGTTGGGAGAGCATTAGACTGGAGATCTAAAGGTCCCTGGTTTGATCCCGGGTTTCGGCACCA	)))))))..))))........((((.))))).......(((((.....))))).......((((((((((((....	77.6	17.5		10	12	7	9	7	13
tRNA-Ser-TGA-1-1	Ser	Ser-TGA	TCA,TCG	GtRNAdb	chr10:63429475-63429557	-	GCAGCGATGGCCGAGTGGTTAAGGCGTTGGACTTGAAATCCAATGGGGTCTCCCCGCGCAGGTTCGAACCCTGCTCGCTGCGCCA	)))))))..)))..........(((.))))).......(((((.))))...((((..))))).......((((((((((((....	94	29.5		684	448	1590	397	542	568
tRNA-Ser-TGA-2-1	Ser	Ser-TGA	TCA,TCG	GtRNAdb	chr13:21924934-21925016	-	GTAGTCGTGGCCGAGTGGTTAAGGCGATGGACTTGAAATCCATTGGGGTTTCCCCGCGCAGGTTCGAATCCTGCCGACTACGCCA	)))))))..)))..........(((.))))).......(((((.))))...((((..))))).......((((((((((((....	90.4	32.9		3	6	3	6	9	4
tRNA-Sup-TCA-1-1	Sup	Sup-TCA	TGA,TGG	GtRNAdb	chr5:5627680-5627751	+	ACCCAGCTAGCTCAGTGGGTAGAGCATGAGACTCAATCTCAGGGTTGTGGGTTCGAGCCCCACATTGGGCGCCA	.)))))...))))........((((.))))).....(((((.....))))).......(((((.(((((.....	58.6	13.1		4	4	3	0	4	0
tRNA-Sup-TTA-1-1	Sup	Sup-TTA	TAA	GtRNAdb	chr13:21795798-21795881	+	ACTGGGATGGCTGAGTGGTTAAGGCCTTGGACTTTAGATCCAATGGGCGGATGCCTGCGTGGGTTCAAACCCCACTCCCAGTACCA	)))))))..)))..........(((.))))).......(((((.))))....((((..))))).......((((((((((((....	71.4	20.7		1	1		0	0
tRNA-Thr-AGT-1-1	Thr	Thr-AGT	ACA,ACC,ACT	GtRNAdb	chr7:35234769-35234843	-	GGCGCCGTGGCTTAGTTGGTTAAAGCGCCTGTCTAGTAAACAGGAGATCCTGGGTTCGAATCCCAGCGGTGCCTCCA	)))))))..)))).........((((.))))).......(((((.....))))).......((((((((((((....	82.6	21		2	4	1	3	3	0
tRNA-Thr-AGT-2-1	Thr	Thr-AGT	ACA,ACC,ACT	GtRNAdb	chr13:23450621-23450695	+	GGCTCCGTGGCTTAGCTGGTTAAAGCGCCTGTCTAGTAAACAGGAGATCCTGGGTTCGAATCCCAGCGGGGCCTCCA	)))))))..)))).........((((.))))).......(((((.....))))).......((((((((((((....	81.4	20.9		21	15	202	13	18	88
tRNA-Thr-AGT-4-1	Thr	Thr-AGT	ACA,ACC,ACT	GtRNAdb	chr13:21856020-21856094	+	GGCTCCGTGGCTTAGCTGGTTAAAGCGCCTGTCTAGTAAACAGGAGATCCTGGGTTCAAATCCCAGCGGGGCCTCCA	)))))))..)))).........((((.))))).......(((((.....))))).......((((((((((((....	80.4	21		12	13	351	13	15	87
tRNA-Thr-AGT-5-1	Thr	Thr-AGT	ACA,ACC,ACT	GtRNAdb	chr13:22030099-22030173	-	GGCCTTGTGGCTTAGCTGGTCAAAGCGCCTGTCTAGTAAACAGGAGATCCTGGGTTCGAATCCCAGCAAGGCCTCCA	)))))))..)))).........((((.))))).......(((((.....))))).......((((((((((((....	81.9	22.7		1	5	41	3	1	10
tRNA-Thr-AGT-6-1	Thr	Thr-AGT	ACA,ACC,ACT	GtRNAdb	chr13:21249193-21249267	-	GGCTCTGTGGCTTAGCTGGTTAAAGCGCCTGTCTAGTAAACAGGAGATCCTGGGTTCAAATCCCAGCAGGGCCTCCA	)))))))..)))).........((((.))))).......(((((.....))))).......((((((((((((....	79.7	21.3		5	2	47	1	5	17
tRNA-Thr-AGT-7-1	Thr	Thr-AGT	ACA,ACC,ACT	GtRNAdb	chr14:58818152-58818226	-	GGCACCGTGGCTTAGTTGGTTAAAGCGCCTGTCTAGTAAACAGGAGATCCTGGGTTCGAATTCCAGCGGTGCCTCCA	)))))))..)))).........((((.))))).......(((((.....))))).......((((((((((((....	75.6	23.2		2	0	4	0	0	3
tRNA-Thr-CGT-1-1	Thr	Thr-CGT	ACG	GtRNAdb	chr16:13437322-13437394	+	GGCGCGGTGGCCAAGTGGTAAGGCGTCGGTCTCGTAAACCGAAGATCACGGGTTCGAACCCCGTCCGTGCCTCCA	)))))))..))).........(((.))))).......(((((.....))))).......((((((((((((....	79.6	23.6		84	72	1128	58	78	335
tRNA-Thr-CGT-2-1	Thr	Thr-CGT	ACG	GtRNAdb	chr11:79704649-79704721	+	GGCGCGGTGGCCAAGTGGTAAGGCGTCGGTCTCGTAAACCGAAGATCGCGGGTTCGAACCCCGTCCGTGCCTCCA	)))))))..))).........(((.))))).......(((((.....))))).......((((((((((((....	78.3	20.1		185	197	846	113	190	346
tRNA-Thr-CGT-3-1	Thr	Thr-CGT	ACG	GtRNAdb	chr13:21322812-21322886	+	GGCTCCATGGCTTAGCTGGTTAAAGCGCCTGTCTCGTAAACAGGAGATCCTGGGTTCGACTCCCAGTGGGGCCTCCA	)))))))..)))).........((((.))))).......(((((.....))))).......((((((((((((....	78.2	21.2		24	25	41	23	26	21
tRNA-Thr-CGT-4-1	Thr	Thr-CGT	ACG	GtRNAdb	chr13:21264579-21264653	+	GGCTCCGTGGCTTAGTTGGCTAAAGCGCCTGTCTCGTAAACAGGAGATCCTGGGTTCGAATCCCAGTGGGGCCTCCA	)))))))..)))).........((((.))))).......(((((.....))))).......((((((((((((....	76.5	18.2		11	11		17	13
tRNA-Thr-TGT-1-1	Thr	Thr-TGT	ACA,ACG	GtRNAdb	chr13:21275955-21276029	+	GGCTCCATGGCTTAGTTGGTTAAAGCGCCTGTCTTGTAAACAGGAGATCCTGGGTTCGAATCCCAGTGGGGCCTCCA	)))))))..)))).........((((.))))).......(((((.....))))).......((((((((((((....	83.6	21.3		2	4	12	2	1	10
tRNA-Thr-TGT-2-1	Thr	Thr-TGT	ACA,ACG	GtRNAdb	chr14:51088649-51088722	+	GGCCCTATAGCTCAGGGGTTAGAGCACTGGTCTTGTAAACCAGGGGTCGCGAGTTCAAATCTCGCTGGGGCCTCCA	)))))))..))))........((((.))))).......(((((.....))))).......((((((((((((....	78	23.2		2	3	8	4	5	8
tRNA-Thr-TGT-3-1	Thr	Thr-TGT	ACA,ACG	GtRNAdb	chr11:48853618-48853691	+	GGCTCCATAGCTCAGGGGTTAGAGCACTGGTCTTGTAAACCAGGGGTCGCGAGTTCAAATCTCGCTGGGGCCTCCA	)))))))..))))........((((.))))).......(((((.....))))).......((((((((((((....	78.8	24.1		23	32	131	25	29	65
tRNA-Trp-CCA-2-1	Trp	Trp-CCA	TGG	GtRNAdb	chr10:91181411-91181483	-	GACCTCGTGGCGCAACGGTAGCGCGTCTGACTCCAGATCAGAAGGCTGCGTGTTCGAATCACGTCGGGGTCACCA	)))))))..)))).......((((.))))).......(((((.....))))).......((((((((((((....	74.3	22.7		548	786	3478	404	679	1215
tRNA-Trp-CCA-3-1	Trp	Trp-CCA	TGG	GtRNAdb	chr11:69041825-69041897	+	GGCCTCGTGGCGCAACGGTAGCGCGTCTGACTCCAGATCAGAAGGTTGCGTGTTCAAATCACGTCGGGGTCACCA	)))))))..)))).......((((.))))).......(((((.....))))).......((((((((((((....	73.4	20.4		0	0	1	0	1	0
tRNA-Trp-CCA-5-1	Trp	Trp-CCA	TGG	GtRNAdb	chr11:61407915-61407987	-	GACCTCGTGGCGCAATGGTAGCGCGTCTGACTCCAGATCAGAAGGTTGCGTGTTCAAGTCACGTCGGGGTCACCA	)))))))..)))).......((((.))))).......(((((.....))))).......((((((((((((....	75.1	22.7		717	1096	5031	641	1033	1566
tRNA-Trp-CCA-6-1	Trp	Trp-CCA	TGG	GtRNAdb	chr10:23777082-23777154	-	GACCTCGTGGCACAATGGTAGCACGTCTGACTCCAGATCAGAAGGTTGCGTGTTCAAATCACGTCGGGGTCACCA	)))))))..)..).......(..(.))))).......(((((.....))))).......((((((((((((....	63.4	14.8		0	0	0	0	0	1
tRNA-Tyr-GTA-1-1	Tyr	Tyr-GTA	TAC,TAT	GtRNAdb	chr13:23425645-23425734	-	CCTTCGATAGCTCAGTTGGTAGAGCGGAGGACTGTAGATCCTTAGGTCGCTGGTTCGAATCCGGCTCGAAGGACCA	)))))))..))))........((((.))))).......(((((.....))))).......((((((((((((....	78	27.9		2382	2636	4551	1340	2006	2286
tRNA-Tyr-GTA-4-1	Tyr	Tyr-GTA	TAC,TAT	GtRNAdb	chr3:19628354-19628447	+	CCTTCGATAGCTCAGCTGGTAGAGCGGAGGACTGTAGATCCTTAGGTCGCTGGTTCGACTCCGGCTCGAAGGACCA	)))))))..))))........((((.))))).......(((((.....))))).......((((((((((((....	72.5	27.9		4299	4463	4308	2678	4391	1919
tRNA-Tyr-GTA-5-1	Tyr	Tyr-GTA	TAC,TAT	GtRNAdb	chr13:23428737-23428826	-	CTTTCGATAGTTCAGTTGGTAGAGCGGAGGACTGTAGATCCTTAGGTCGCTGGTTCGAGTCCGGCTCGAAGGACCA	)))))))..))))........((((.))))).......(((((.....))))).......((((((((((((....	66.4	20.3		29	33	36	31	19	13
tRNA-Val-AAC-1-1	Val	Val-AAC	GTA,GTC,GTT	GtRNAdb	chr3:30601269-30601342	+	GTTTCCGTAGTGTAGTGGTTATCACGTTCGCCTAACACGCGAAAGGTCCCCGGTTCGAAACCGGGCGGAAACACCA	)))))))..)))..........(((.))))).......(((((.....))))).......((((((((((((....	79.4	30.1		8	9	16	6	9	12
tRNA-Val-AAC-4-1	Val	Val-AAC	GTA,GTC,GTT	GtRNAdb	chr13:23298780-23298853	+	GTTTCTGTAGTGTAGTGGTTATCACGCTCGCCTAACACGCGAGAGGTCCCCGGTTCGAAACCGGGCAGAAACACCA	)))))))..)))..........(((.))))).......(((((.....))))).......((((((((((((....	78.4	30.5		124	159	1199	196	214	336
tRNA-Val-AAC-5-1	Val	Val-AAC	GTA,GTC,GTT	GtRNAdb	chr13:22015790-22015863	-	GTTTCCGTAGTGTAGTGGTTATCACATTCGCCTAACACGCGAAAGGTCCCCGGTTCGAAACCGGGCGGAAACACCA	)))))))..)))..........(((.))))).......(((((.....))))).......((((((((((((....	78.1	30		259	283	266	220	274	66
tRNA-Val-AAC-6-1	Val	Val-AAC	GTA,GTC,GTT	GtRNAdb	chr4:139430505-139430577	-	GGTGATATAGCTCAGTGGTGAGAGCATTTGCCTAACATGCAAAAGTCCTGGGTTCAATTCCCAGTACCATAGCCA	.))).))..))))........((((.))))).......(((((....))))).......(((((((.(((.....	68.9	15		2	1		1	1
tRNA-Val-CAC-1-1	Val	Val-CAC	GTG	GtRNAdb	chr13:23307628-23307701	+	GTTTCCGTAGTGTAGTGGTTATCACGCTCGCCTCACACGCGAGAGGTCCCCGGTTCGAAACCGGGCGGAAACACCA	)))))))..)))..........(((.))))).......(((((.....))))).......((((((((((((....	79.1	30.1		74	117	392	115	155	112
tRNA-Val-CAC-2-1	Val	Val-CAC	GTG	GtRNAdb	chr1:171111442-171111515	+	GTTTCCGTAGTGTAGTGGTTATCACGTTCGCCTCACACGCGAAAGGTCCCCGGTTCGAAACCGGGCGGAAACACCA	)))))))..)))..........(((.))))).......(((((.....))))).......((((((((((((....	79.4	30.1		105	140	2363	134	159	711
tRNA-Val-CAC-3-1	Val	Val-CAC	GTG	GtRNAdb	chr13:23300121-23300194	+	GTTTCCGTAGTGTAGTGGTCATCACGCTCGCCTCACACGCGAGAGGTCCCCGGTTCGAAACCGGGCGGGAACACCA	)))))))..)))..........(((.))))).......(((((.....))))).......((((((((((((....	78.7	28.4		27	31	246	25	38	93
tRNA-Val-CAC-4-1	Val	Val-CAC	GTG	GtRNAdb	chr6:10100370-10100443	+	GTTTCTGTAGTGTAGTGGTTATCACGTTCGCCTCACACGCGAAAGGTCCCCGGTTCGAAACCGGGCAGAAACACCA	)))))))..)))..........(((.))))).......(((((.....))))).......((((((((((((....	78.7	30.5		242	401	28	429	363	9
tRNA-Val-CAC-5-1	Val	Val-CAC	GTG	GtRNAdb	chr13:23412076-23412149	-	GTTTTTGTAGTGTAGCGGTTATCACGCTCGCCTCACACGCGAGAGGTCCTCGGTTCAAAACCCAGTGGAAACACCA	)))))))..)))..........(((.))))).......(((((.....)).)).......((.(((((((((....	58.2	12.2		0	1	0	0	0	1
tRNA-Val-CAC-7-1	Val	Val-CAC	GTG	GtRNAdb	chr3:59474925-59474997	-	GTTTCTGTAGTGTAGTGGTTTCACATTTGCCTCACATGCAAAAGGTCCCCGGTTCTCAACCGGGCAGAAACACCA	)))))))..))).........(((.))))).......(((((.....))))).......((((((((((((....	55.4	30		7	17		14	29
tRNA-Val-TAC-1-1	Val	Val-TAC	GTA,GTG	GtRNAdb	chr19:12011930-12012003	+	GGTTCCATAGTGTAGCGGTTATCACGTCTGCTTTACACGCAGAAGGTCCTGGGTTCGAGCCCCAGTGGAACCACCA	)))))))..)))..........(((.))))).......(((((.....))))).......((((((((((((....	80.5	28.2		5085	4620	9921	4944	7082	4176
